# Supplementary material for: 6,6′-Dimethyl-2,2′-bipyridin-1-ium tetra­chloridoaurate(III)
Source: Acta Crystallogr Sect E Struct Rep Online. 2012 Jun 30;68(Pt 7):m981. doi: 10.1107/S160053681202853X (PMC3393230; doi:10.1107/S160053681202853X)
Supplement: Supplementary file 1 [file e-68-0m981-sup1.cif]

##############################################################################
#                                                                            #
# This CIF contains the data in a paper accepted for publication in          #
# Acta Crystallographica Section E. It conforms to the requirements of       #
# Notes for Authors for Acta Crystallographica Section E, and has been       #
# peer reviewed under the auspices of the IUCr Commission on Journals.       #
#                                                                            #
# Full details of the Crystallographic Information File format               #
# are given in the paper "The Crystallographic Information File (CIF):       #
# a New Standard Archive File for Crystallography" by S. R. Hall, F. H.      #
# Allen and I. D. Brown [Acta Cryst. (1991), A47, 655-685].                  #
#                                                                            #
# The current version of the core CIF dictionary is obtainable from          #
# ftp://ftp.iucr.org/pub/cif_core.dic.                                       #
#                                                                            #
# Software is freely available for graphical display of the structure(s)     #
# in this CIF. For information consult the CIF software page                 #
# http://www.iucr.org/resources/cif/software.                                #
#                                                                            #
# This file may be used for bona fide research purposes within the           #
# scientific community so long as proper attribution is given to the journal # 
# article from which it was obtained.                                        #
#                                                                            #
##############################################################################
data_I
_audit_creation_method     SHELXL-97
_chemical_name_systematic
;
6,6'-Dimethyl-2,2'-bipyridin-1-ium tetrachloridoaurate(III)
;
_chemical_name_common     ?
_chemical_formula_moiety     'C12 H13 N2 +, Au Cl4 -'
_chemical_formula_sum     'C12 H13 Au Cl4 N2'
_chemical_formula_iupac     '(C12 H13 N2) [Au Cl4]'
_chemical_formula_weight     524.01
_chemical_melting_point     ?
_symmetry_cell_setting     monoclinic
_symmetry_space_group_name_H-M     'P 21/n'
_symmetry_space_group_name_Hall     '-P 2yn'
loop_
    _symmetry_equiv_pos_as_xyz
    'x, y, z'
    '-x+1/2, y+1/2, -z+1/2'
    '-x, -y, -z'
    'x-1/2, -y-1/2, z-1/2'
_cell_length_a     10.8942(9)
_cell_length_b     11.6784(10)
_cell_length_c     12.2866(11)
_cell_angle_alpha     90.00
_cell_angle_beta     95.772(5)
_cell_angle_gamma     90.00
_cell_volume     1555.3(2)
_cell_formula_units_Z     4
_cell_measurement_reflns_used     1542
_cell_measurement_theta_min     3.0
_cell_measurement_theta_max     30.0
_cell_measurement_temperature     100(2)
_exptl_crystal_description     prism
_exptl_crystal_colour     yellow
_exptl_crystal_size_max     0.20
_exptl_crystal_size_mid     0.15
_exptl_crystal_size_min     0.15
_exptl_crystal_density_diffrn     2.238
_exptl_crystal_density_meas     ?
_exptl_crystal_density_method     'not measured'
_exptl_crystal_F_000     984
_exptl_absorpt_coefficient_mu     10.133
_exptl_absorpt_correction_type     multi-scan
_exptl_absorpt_process_details     '(SADABS; Bruker, 2001)'
_exptl_absorpt_correction_T_min     0.182
_exptl_absorpt_correction_T_max     0.227
_exptl_special_details
;
;
_diffrn_ambient_temperature     100(2)
_diffrn_radiation_type     MoK\a
_diffrn_radiation_wavelength     0.71073
_diffrn_radiation_source     'fine-focus sealed tube'
_diffrn_radiation_monochromator     graphite
_diffrn_measurement_device_type     'Bruker APEXII CCD'
_diffrn_measurement_method     '\f and \w scans'
_diffrn_detector_area_resol_mean     ?
_diffrn_reflns_number     12293
_diffrn_reflns_av_R_equivalents     0.0315
_diffrn_reflns_av_sigmaI/netI     0.0345
_diffrn_reflns_theta_min     2.38
_diffrn_reflns_theta_max     29.00
_diffrn_reflns_theta_full     29.00
_diffrn_measured_fraction_theta_max     0.994
_diffrn_measured_fraction_theta_full     0.994
_diffrn_reflns_limit_h_min     -14
_diffrn_reflns_limit_h_max     14
_diffrn_reflns_limit_k_min     -15
_diffrn_reflns_limit_k_max     15
_diffrn_reflns_limit_l_min     -16
_diffrn_reflns_limit_l_max     16
_diffrn_standards_number     ?
_diffrn_standards_interval_count     ?
_diffrn_standards_interval_time     ?
_diffrn_standards_decay_%     ?
_refine_special_details
;
Refinement of <i>F</i>^2^ against ALL reflections. The weighted <i>R</i>-factor
<i>wR</i> and goodness of fit <i>S</i> are based on <i>F</i>^2^, conventional
<i>R</i>-factors <i>R</i> are based on <i>F</i>, with <i>F</i> set to zero for
negative <i>F</i>^2^. The threshold expression of <i>F</i>^2^ >
\s(<i>F</i>^2^) is used only for calculating <i>R</i>-factors(gt) <i>etc</i>.
and is not relevant to the choice of reflections for refinement.
<i>R</i>-factors based on <i>F</i>^2^ are statistically about twice as large
as those based on <i>F</i>, and <i>R</i>- factors based on ALL data will be
even larger.
;
_reflns_number_total     4101
_reflns_number_gt     3699
_reflns_threshold_expression     I>2\s(I)
_refine_ls_structure_factor_coef     Fsqd
_refine_ls_matrix_type     full
_refine_ls_R_factor_all     0.0275
_refine_ls_R_factor_gt     0.0228
_refine_ls_wR_factor_gt     0.0478
_refine_ls_wR_factor_ref     0.0493
_refine_ls_goodness_of_fit_ref     1.001
_refine_ls_restrained_S_all     1.001
_refine_ls_number_reflns     4101
_refine_ls_number_parameters     174
_refine_ls_number_restraints     0
_refine_ls_hydrogen_treatment     constr
_refine_ls_weighting_scheme     calc
_refine_ls_weighting_details
         'calc w=1/[\s^2^(Fo^2^)+(0.0228P)^2^+0.3281P] where P=(Fo^2^+2Fc^2^)/3'
_atom_sites_solution_hydrogens     mixed
_atom_sites_solution_primary     direct
_atom_sites_solution_secondary     difmap
_refine_ls_shift/su_max     0.002
_refine_ls_shift/su_mean     0.000
_refine_diff_density_max     0.830
_refine_diff_density_min     -1.147
_refine_ls_extinction_method     none
_refine_ls_extinction_coef     ?
loop_
    _atom_type_symbol
    _atom_type_description
    _atom_type_scat_dispersion_real
    _atom_type_scat_dispersion_imag
    _atom_type_scat_source
    'C' 'C' 0.0033 0.0016
                         'International Tables Vol C Tables 4.2.6.8 and 6.1.1.4'
    'H' 'H' 0.0000 0.0000
                         'International Tables Vol C Tables 4.2.6.8 and 6.1.1.4'
    'N' 'N' 0.0061 0.0033
                         'International Tables Vol C Tables 4.2.6.8 and 6.1.1.4'
    'Cl' 'Cl' 0.1484 0.1585
                         'International Tables Vol C Tables 4.2.6.8 and 6.1.1.4'
    'Au' 'Au' -2.0133 8.8022
                         'International Tables Vol C Tables 4.2.6.8 and 6.1.1.4'
_computing_data_collection     'APEX2 (Bruker, 2007)'
_computing_cell_refinement     'SAINT (Bruker, 2007)'
_computing_data_reduction     'SAINT (Bruker, 2007)'
_computing_structure_solution     'SHELXTL (Sheldrick, 2008)'
_computing_structure_refinement     'SHELXTL (Sheldrick, 2008)'
_computing_molecular_graphics
      'XP in SHELXTL (Sheldrick, 2008) and Mercury (Macrae <i>et al.</i>, 2006)'
_computing_publication_material     'SHELXTL (Sheldrick, 2008)'
loop_
    _atom_site_type_symbol
    _atom_site_label
    _atom_site_fract_x
    _atom_site_fract_y
    _atom_site_fract_z
    _atom_site_U_iso_or_equiv
    _atom_site_adp_type
    _atom_site_calc_flag
    _atom_site_refinement_flags
    _atom_site_occupancy
    _atom_site_symmetry_multiplicity
    _atom_site_disorder_assembly
    _atom_site_disorder_group
    Au Au1 0.910926(11) 0.846230(10) 0.536181(9) 0.00895(4) Uani d . 1 1 . .
    Cl Cl1 1.05716(8) 0.80777(8) 0.67847(7) 0.01993(18) Uani d . 1 1 . .
    Cl Cl2 0.76133(7) 0.82538(7) 0.65184(6) 0.01523(16) Uani d . 1 1 . .
    Cl Cl3 0.76425(7) 0.88766(7) 0.39541(6) 0.01501(16) Uani d . 1 1 . .
    Cl Cl4 1.05950(7) 0.86081(7) 0.41815(7) 0.01552(16) Uani d . 1 1 . .
    N N1 0.7935(2) 0.0942(2) 0.0534(2) 0.0096(5) Uani d . 1 1 . .
    N N2 0.9773(2) 0.2313(2) 0.0264(2) 0.0102(5) Uani d . 1 1 . .
    H H2N 0.9224 0.2323 0.0676 0.012 Uiso d R 1 1 . .
    C C1 0.8500(3) 0.0735(3) -0.0370(2) 0.0089(6) Uani d . 1 1 . .
    C C2 0.6953(3) 0.0310(3) 0.0722(2) 0.0107(6) Uani d . 1 1 . .
    C C3 0.6523(3) -0.0561(3) 0.0007(3) 0.0136(6) Uani d . 1 1 . .
    H H3A 0.5832 -0.1010 0.0158 0.016 Uiso calc R 1 1 . .
    C C4 0.7107(3) -0.0771(3) -0.0928(3) 0.0154(7) Uani d . 1 1 . .
    H H4A 0.6818 -0.1361 -0.1422 0.018 Uiso calc R 1 1 . .
    C C5 0.8112(3) -0.0112(3) -0.1130(3) 0.0131(6) Uani d . 1 1 . .
    H H5A 0.8526 -0.0231 -0.1766 0.016 Uiso calc R 1 1 . .
    C C6 0.6349(3) 0.0588(3) 0.1736(3) 0.0146(7) Uani d . 1 1 . .
    H H6A 0.6978 0.0635 0.2363 0.022 Uiso calc R 1 1 . .
    H H6B 0.5754 -0.0013 0.1867 0.022 Uiso calc R 1 1 . .
    H H6C 0.5920 0.1325 0.1640 0.022 Uiso calc R 1 1 . .
    C C7 0.9564(3) 0.1483(3) -0.0502(3) 0.0098(6) Uani d . 1 1 . .
    C C8 1.0677(3) 0.3099(3) 0.0276(3) 0.0129(6) Uani d . 1 1 . .
    C C9 1.1446(3) 0.3059(3) -0.0547(3) 0.0144(7) Uani d . 1 1 . .
    H H9A 1.2088 0.3605 -0.0571 0.017 Uiso calc R 1 1 . .
    C C10 1.1274(3) 0.2212(3) -0.1343(3) 0.0148(7) Uani d . 1 1 . .
    H H10A 1.1808 0.2183 -0.1908 0.018 Uiso calc R 1 1 . .
    C C11 1.0340(3) 0.1407(3) -0.1328(3) 0.0124(6) Uani d . 1 1 . .
    H H11A 1.0234 0.0822 -0.1867 0.015 Uiso calc R 1 1 . .
    C C12 1.0788(3) 0.3951(3) 0.1189(3) 0.0185(7) Uani d . 1 1 . .
    H H12A 1.1431 0.4510 0.1067 0.028 Uiso calc R 1 1 . .
    H H12B 1.1007 0.3555 0.1885 0.028 Uiso calc R 1 1 . .
    H H12C 0.9999 0.4348 0.1215 0.028 Uiso calc R 1 1 . .
loop_
    _atom_site_aniso_label
    _atom_site_aniso_U_11
    _atom_site_aniso_U_22
    _atom_site_aniso_U_33
    _atom_site_aniso_U_12
    _atom_site_aniso_U_13
    _atom_site_aniso_U_23
    Au1 0.00970(6) 0.00822(7) 0.00884(6) 0.00079(4) 0.00044(4) -0.00109(4)
    Cl1 0.0138(4) 0.0335(5) 0.0120(4) 0.0015(4) -0.0011(3) 0.0048(3)
    Cl2 0.0142(4) 0.0191(4) 0.0129(3) -0.0038(3) 0.0041(3) -0.0045(3)
    Cl3 0.0141(4) 0.0159(4) 0.0143(3) 0.0012(3) -0.0021(3) 0.0022(3)
    Cl4 0.0134(4) 0.0201(4) 0.0136(4) 0.0027(3) 0.0039(3) 0.0017(3)
    N1 0.0119(13) 0.0076(13) 0.0093(12) 0.0009(10) 0.0004(10) 0.0012(10)
    N2 0.0088(12) 0.0109(13) 0.0113(12) -0.0010(10) 0.0022(10) -0.0012(10)
    C1 0.0084(14) 0.0084(14) 0.0098(13) 0.0040(11) 0.0010(11) 0.0008(11)
    C2 0.0134(15) 0.0090(15) 0.0096(13) 0.0033(12) 0.0002(11) 0.0027(12)
    C3 0.0116(15) 0.0122(16) 0.0167(15) -0.0024(13) -0.0002(12) 0.0004(13)
    C4 0.0167(16) 0.0137(16) 0.0153(15) -0.0034(13) -0.0009(13) -0.0062(13)
    C5 0.0175(16) 0.0119(16) 0.0099(14) 0.0000(13) 0.0022(12) -0.0024(12)
    C6 0.0161(16) 0.0156(17) 0.0125(15) -0.0028(13) 0.0036(12) 0.0015(13)
    C7 0.0099(14) 0.0092(15) 0.0099(14) 0.0004(12) -0.0013(11) 0.0001(12)
    C8 0.0138(15) 0.0088(15) 0.0157(15) -0.0023(13) -0.0009(12) 0.0009(12)
    C9 0.0104(15) 0.0160(17) 0.0167(16) -0.0015(13) 0.0004(13) 0.0040(13)
    C10 0.0125(15) 0.0185(17) 0.0137(15) 0.0027(13) 0.0027(12) 0.0033(13)
    C11 0.0143(15) 0.0129(16) 0.0098(14) 0.0010(13) -0.0006(12) -0.0008(12)
    C12 0.0186(17) 0.0157(17) 0.0215(17) -0.0050(14) 0.0032(14) -0.0072(14)
_geom_special_details
;
All e.s.d.'s (except the e.s.d. in the dihedral angle between two l.s. planes)
are estimated using the full covariance matrix. The cell e.s.d.'s are taken
into account individually in the estimation of e.s.d.'s in distances, angles
and torsion angles; correlations between e.s.d.'s in cell parameters are only
used when they are defined by crystal symmetry. An approximate (isotropic)
treatment of cell e.s.d.'s is used for estimating e.s.d.'s involving l.s.
planes.
;
loop_
    _geom_bond_atom_site_label_1
    _geom_bond_atom_site_label_2
    _geom_bond_site_symmetry_2
    _geom_bond_distance
    _geom_bond_publ_flag
    Au1 Cl2 . 2.2804(8) ?
    Au1 Cl3 . 2.2854(8) ?
    Au1 Cl4 . 2.2856(8) ?
    Au1 Cl1 . 2.2882(8) ?
    N1 C2 . 1.339(4) ?
    N1 C1 . 1.345(4) ?
    N2 C8 . 1.345(4) ?
    N2 C7 . 1.353(4) ?
    N2 H2N . 0.8221 ?
    C1 C5 . 1.396(4) ?
    C1 C7 . 1.474(4) ?
    C2 C3 . 1.395(4) ?
    C2 C6 . 1.502(4) ?
    C3 C4 . 1.390(5) ?
    C3 H3A . 0.9500 ?
    C4 C5 . 1.382(5) ?
    C4 H4A . 0.9500 ?
    C5 H5A . 0.9500 ?
    C6 H6A . 0.9800 ?
    C6 H6B . 0.9800 ?
    C6 H6C . 0.9800 ?
    C7 C11 . 1.388(5) ?
    C8 C9 . 1.378(5) ?
    C8 C12 . 1.496(5) ?
    C9 C10 . 1.390(5) ?
    C9 H9A . 0.9500 ?
    C10 C11 . 1.387(5) ?
    C10 H10A . 0.9500 ?
    C11 H11A . 0.9500 ?
    C12 H12A . 0.9800 ?
    C12 H12B . 0.9800 ?
    C12 H12C . 0.9800 ?
loop_
    _geom_angle_atom_site_label_1
    _geom_angle_atom_site_label_2
    _geom_angle_atom_site_label_3
    _geom_angle_site_symmetry_1
    _geom_angle_site_symmetry_3
    _geom_angle
    _geom_angle_publ_flag
    Cl2 Au1 Cl3 . . 90.29(3) ?
    Cl2 Au1 Cl4 . . 178.02(3) ?
    Cl3 Au1 Cl4 . . 89.42(3) ?
    Cl2 Au1 Cl1 . . 89.38(3) ?
    Cl3 Au1 Cl1 . . 179.00(3) ?
    Cl4 Au1 Cl1 . . 90.94(3) ?
    C2 N1 C1 . . 118.9(3) ?
    C8 N2 C7 . . 124.6(3) ?
    C8 N2 H2N . . 124.1 ?
    C7 N2 H2N . . 110.9 ?
    N1 C1 C5 . . 123.1(3) ?
    N1 C1 C7 . . 114.5(3) ?
    C5 C1 C7 . . 122.4(3) ?
    N1 C2 C3 . . 121.1(3) ?
    N1 C2 C6 . . 116.6(3) ?
    C3 C2 C6 . . 122.2(3) ?
    C4 C3 C2 . . 119.8(3) ?
    C4 C3 H3A . . 120.1 ?
    C2 C3 H3A . . 120.1 ?
    C5 C4 C3 . . 119.2(3) ?
    C5 C4 H4A . . 120.4 ?
    C3 C4 H4A . . 120.4 ?
    C4 C5 C1 . . 117.8(3) ?
    C4 C5 H5A . . 121.1 ?
    C1 C5 H5A . . 121.1 ?
    C2 C6 H6A . . 109.5 ?
    C2 C6 H6B . . 109.5 ?
    H6A C6 H6B . . 109.5 ?
    C2 C6 H6C . . 109.5 ?
    H6A C6 H6C . . 109.5 ?
    H6B C6 H6C . . 109.5 ?
    N2 C7 C11 . . 118.8(3) ?
    N2 C7 C1 . . 115.3(3) ?
    C11 C7 C1 . . 125.8(3) ?
    N2 C8 C9 . . 117.8(3) ?
    N2 C8 C12 . . 117.8(3) ?
    C9 C8 C12 . . 124.3(3) ?
    C8 C9 C10 . . 119.5(3) ?
    C8 C9 H9A . . 120.3 ?
    C10 C9 H9A . . 120.3 ?
    C11 C10 C9 . . 121.3(3) ?
    C11 C10 H10A . . 119.3 ?
    C9 C10 H10A . . 119.3 ?
    C10 C11 C7 . . 117.9(3) ?
    C10 C11 H11A . . 121.1 ?
    C7 C11 H11A . . 121.1 ?
    C8 C12 H12A . . 109.5 ?
    C8 C12 H12B . . 109.5 ?
    H12A C12 H12B . . 109.5 ?
    C8 C12 H12C . . 109.5 ?
    H12A C12 H12C . . 109.5 ?
    H12B C12 H12C . . 109.5 ?
loop_
    _geom_torsion_atom_site_label_1
    _geom_torsion_atom_site_label_2
    _geom_torsion_atom_site_label_3
    _geom_torsion_atom_site_label_4
    _geom_torsion_site_symmetry_1
    _geom_torsion_site_symmetry_2
    _geom_torsion_site_symmetry_3
    _geom_torsion_site_symmetry_4
    _geom_torsion
    _geom_torsion_publ_flag
    C2 N1 C1 C5 . . . . 0.0(4) ?
    C2 N1 C1 C7 . . . . 179.6(3) ?
    C1 N1 C2 C3 . . . . 0.8(4) ?
    C1 N1 C2 C6 . . . . -179.2(3) ?
    N1 C2 C3 C4 . . . . -1.0(5) ?
    C6 C2 C3 C4 . . . . 179.1(3) ?
    C2 C3 C4 C5 . . . . 0.3(5) ?
    C3 C4 C5 C1 . . . . 0.6(5) ?
    N1 C1 C5 C4 . . . . -0.7(5) ?
    C7 C1 C5 C4 . . . . 179.7(3) ?
    C8 N2 C7 C11 . . . . 1.3(5) ?
    C8 N2 C7 C1 . . . . -178.4(3) ?
    N1 C1 C7 N2 . . . . -3.9(4) ?
    C5 C1 C7 N2 . . . . 175.6(3) ?
    N1 C1 C7 C11 . . . . 176.4(3) ?
    C5 C1 C7 C11 . . . . -4.1(5) ?
    C7 N2 C8 C9 . . . . 0.0(5) ?
    C7 N2 C8 C12 . . . . -179.4(3) ?
    N2 C8 C9 C10 . . . . -0.8(5) ?
    C12 C8 C9 C10 . . . . 178.6(3) ?
    C8 C9 C10 C11 . . . . 0.3(5) ?
    C9 C10 C11 C7 . . . . 1.0(5) ?
    N2 C7 C11 C10 . . . . -1.8(4) ?
    C1 C7 C11 C10 . . . . 177.9(3) ?
loop_
    _geom_hbond_atom_site_label_D
    _geom_hbond_atom_site_label_H
    _geom_hbond_atom_site_label_A
    _geom_hbond_site_symmetry_A
    _geom_hbond_distance_DH
    _geom_hbond_distance_HA
    _geom_hbond_distance_DA
    _geom_hbond_angle_DHA
    _geom_hbond_publ_flag
    N2 H2N Cl3 2_645 0.82 2.80 3.419(2) 134 yes
    C4 H4A Cl2 1_544 0.95 2.79 3.434(4) 126 yes
data_global
_journal_date_recd_electronic     2012-06-11
_journal_date_accepted     2012-06-23
_journal_name_full     'Acta Crystallographica, Section E'
_journal_year     2012
_journal_volume     68
_journal_issue      7
_journal_page_first     m981
_journal_page_last     m981
_journal_paper_category     QM
_journal_paper_doi     10.1107/S160053681202853X
_journal_coeditor_code     HY2560
_publ_contact_author_name     'Abedi, Anita'
_publ_contact_author_address
;
       Department of Chemistry
       North Tehran Branch
       Islamic Azad University
       Tehran
       Iran
;
_publ_contact_author_email     'anita_abedi@yahoo.com'
_publ_contact_author_fax     '0098 021 22222667'
_publ_contact_author_phone     '0098 021 22262563'
_publ_section_title
;
6,6'-Dimethyl-2,2'-bipyridin-1-ium tetrachloridoaurate(III)
;
loop_
    _publ_author_name
    _publ_author_address
    'Zare Dehnavi, Marzieh'
;      Department of Chemistry
       North Tehran Branch
       Islamic Azad University
       Tehran
       Iran
;
    'Abedi, Anita'
;      Department of Chemistry
       North Tehran Branch
       Islamic Azad University
       Tehran
       Iran
;
