# Supplementary material for: 6,6′-Dimethyl-2,2′-bipyridin-1-ium tetra­chloridoaurate(III)
Source: Acta Crystallogr Sect E Struct Rep Online. 2012 Jun 30;68(Pt 7):m981. doi: 10.1107/S160053681202853X (PMC3393230; doi:10.1107/S160053681202853X)
Supplement: Supplementary file 2 [file e-68-0m981-Isup2.hkl]

# 
# h,k,l, Fc-squared, Fo-squared, sigma(Fo-squared) and status flag 
# 
data_I
_shelx_title ' a in P2(1)/n' 
_shelx_refln_list_code          4 
_shelx_F_calc_maximum      379.18 
_exptl_crystal_F_000       984.00 
_reflns_d_resolution_high  0.7331 
 
loop_ 
 _symmetry_equiv_pos_as_xyz 
 'x, y, z' 
 '-x+1/2, y+1/2, -z+1/2' 
 '-x, -y, -z' 
 'x-1/2, -y-1/2, z-1/2' 
 
_cell_length_a    10.8942 
_cell_length_b    11.6784 
_cell_length_c    12.2866 
_cell_angle_alpha  90.000 
_cell_angle_beta   95.772 
_cell_angle_gamma  90.000 
 
_shelx_F_squared_multiplier     1.000 
 
loop_ 
 _refln_index_h 
 _refln_index_k 
 _refln_index_l 
 _refln_F_squared_calc 
 _refln_F_squared_meas 
 _refln_F_squared_sigma 
 _refln_observed_status 
   2   0   0     9068.41     9115.93    203.68 o 
   4   0   0     7424.05     7293.78    221.69 o 
   6   0   0    88224.46    83813.63   1730.97 o 
   8   0   0     5006.06     5208.06    195.44 o 
  10   0   0     1922.13     1836.02    132.91 o 
  12   0   0    13042.36    12733.25    408.15 o 
  14   0   0      300.88      422.62    123.72 o 
   1   1   0    37385.10    34787.61    512.24 o 
   2   1   0    41909.37    40879.04    525.70 o 
   3   1   0      588.43      678.25     40.47 o 
   4   1   0     6358.19     6481.59    171.50 o 
   5   1   0     9694.70     9583.38    175.85 o 
   6   1   0     8794.16     8863.17    174.74 o 
   7   1   0    17031.04    17020.20    299.87 o 
   8   1   0    37924.73    37221.48    622.80 o 
   9   1   0      565.94      701.13     81.08 o 
  10   1   0     2007.97     1770.18     92.67 o 
  11   1   0     2346.15     2249.84    111.09 o 
  12   1   0     2071.34     2062.19    115.16 o 
  13   1   0     2292.38     2378.87    131.09 o 
  14   1   0    17883.14    18284.53    465.55 o 
   0   2   0    23992.88    24358.60    501.63 o 
   1   2   0    28830.76    28535.84    371.31 o 
   2   2   0    19561.90    20139.89    393.67 o 
   3   2   0     3500.04     3604.84     74.21 o 
   4   2   0      486.84      511.35     30.01 o 
   5   2   0     5543.00     5543.63    117.30 o 
   6   2   0    15257.78    15846.07    313.96 o 
   7   2   0    44983.27    44816.25    690.57 o 
   8   2   0      196.34      199.11     42.39 o 
   9   2   0    11413.93    11104.63    233.41 o 
  10   2   0       79.33       13.58     45.88 o 
  11   2   0       48.86       65.05     53.51 o 
  12   2   0     1715.35     1702.84    106.31 o 
  13   2   0    22813.84    22674.78    530.22 o 
  14   2   0       18.20       32.20     88.45 o 
   1   3   0   121384.59   109043.99   1560.04 o 
   2   3   0     1275.18     1350.58     53.48 o 
   4   3   0     6284.17     6773.23    142.70 o 
   5   3   0    35543.72    34386.11    621.23 o 
   6   3   0      105.84      187.68     32.15 o 
   7   3   0    39938.55    39012.39    609.91 o 
   8   3   0     2618.19     2606.94    114.00 o 
   9   3   0     1457.37     1482.77     79.78 o 
  10   3   0      136.66      116.25     50.46 o 
  11   3   0     6691.84     6232.81    178.31 o 
  12   3   0      433.29      564.63    100.70 o 
  13   3   0     5312.14     5618.07    442.98 o 
  14   3   0     1672.56     1768.00    156.05 o 
   0   4   0    96365.05    90695.92   2601.08 o 
   1   4   0    12138.96    12456.77    200.21 o 
   2   4   0     4722.69     4894.26     95.82 o 
   3   4   0     5955.78     5895.82    126.48 o 
   4   4   0     2335.12     2311.56     62.03 o 
   5   4   0       79.46      124.71     25.66 o 
   6   4   0    51810.45    51339.21    774.36 o 
   7   4   0    19409.40    18689.27    323.60 o 
   8   4   0     1338.26     1414.80     71.65 o 
   9   4   0     8049.10     8021.97    188.43 o 
  10   4   0     2411.27     2535.52    138.68 o 
  11   4   0       70.81       52.42     71.72 o 
  12   4   0     9290.24     9193.89    290.27 o 
  13   4   0     8813.64     8397.68    288.06 o 
  14   4   0       15.08      159.81    101.37 o 
   1   5   0     2809.77     2903.77     69.74 o 
   2   5   0    38584.83    38403.82    573.08 o 
   3   5   0      268.07      346.10     26.55 o 
   4   5   0    17101.10    17093.54    279.55 o 
   5   5   0     1300.37     1376.13     51.17 o 
   6   5   0     2342.75     2393.95    106.57 o 
   7   5   0      434.09      496.66     43.49 o 
   8   5   0    32339.43    32036.00    523.40 o 
   9   5   0       14.00       48.91     59.27 o 
  10   5   0     3956.65     4203.17    176.31 o 
  11   5   0      374.79      502.20    104.59 o 
  12   5   0     3047.76     3269.30    179.08 o 
  13   5   0       38.11      -48.54     89.55 o 
  14   5   0    23216.92    22990.18    709.95 o 
   0   6   0    55908.47    54509.40   1132.22 o 
   1   6   0     6281.06     6267.84    125.52 o 
   2   6   0    12668.30    13317.13    227.99 o 
   3   6   0     7221.97     7312.26    161.24 o 
   4   6   0     8559.10     8469.06    200.13 o 
   5   6   0     2535.18     2659.73     72.67 o 
   6   6   0    40494.46    40157.87    620.22 o 
   7   6   0     3507.36     3601.61    138.08 o 
   8   6   0     3705.27     3834.82    184.20 o 
   9   6   0     2239.25     2303.21    159.72 o 
  10   6   0     4542.36     4646.33    188.25 o 
  11   6   0      139.96      176.13     82.45 o 
  12   6   0    10344.67    10475.01    386.83 o 
  13   6   0     2542.89     2322.29    224.65 o 
   1   7   0    37397.71    37023.36    652.24 o 
   2   7   0     9307.68     9361.31    177.46 o 
   3   7   0      304.26      448.29     48.59 o 
   4   7   0     1440.80     1483.17     55.89 o 
   5   7   0    24349.34    24645.02    482.42 o 
   6   7   0      350.91      454.45     60.69 o 
   7   7   0    17097.76    17430.33    385.01 o 
   8   7   0     5751.12     6020.54    197.22 o 
   9   7   0      604.69      737.17    126.46 o 
  10   7   0     1036.23     1084.52    111.51 o 
  11   7   0     9583.43     9732.92    690.33 o 
  12   7   0     1511.36     1689.41    196.97 o 
  13   7   0     3366.67     3106.22    260.85 o 
   0   8   0       87.72      161.79     44.95 o 
   1   8   0    11373.22    11387.97    211.28 o 
   2   8   0      604.85      879.24    139.11 o 
   3   8   0    34246.11    33286.26    523.52 o 
   4   8   0      106.68      124.03     35.48 o 
   5   8   0     2854.53     2921.74    120.06 o 
   6   8   0      813.99      734.73     75.22 o 
   7   8   0    12541.13    13460.89    323.05 o 
   8   8   0      206.65      268.93     72.77 o 
   9   8   0    16451.94    16613.58    564.41 o 
  10   8   0      881.55      875.05    150.14 o 
  11   8   0      229.48      197.77    120.21 o 
  12   8   0      206.34      334.15    145.94 o 
   1   9   0    11294.66    11412.07    218.26 o 
   2   9   0    12244.69    12452.32    234.71 o 
   3   9   0       99.74      192.05     42.63 o 
   4   9   0     3815.85     3699.41    158.18 o 
   5   9   0    18812.39    18135.72    390.57 o 
   6   9   0      223.76      234.28     62.52 o 
   7   9   0     7747.39     7945.90    233.38 o 
   8   9   0     9148.24     9166.46    263.45 o 
   9   9   0      382.69      411.30    128.60 o 
  10   9   0     2886.00     3170.03    233.84 o 
  11   9   0     9007.86     9419.26    499.14 o 
  12   9   0     2087.82     1813.11    219.04 o 
   0  10   0    23634.56    23929.45    570.67 o 
   1  10   0      580.50      776.37     57.74 o 
   2  10   0    10652.70    10550.31    237.85 o 
   3  10   0      782.20      923.43    145.54 o 
   4  10   0    12051.87    11913.18    353.26 o 
   5  10   0     1227.87     1258.32     95.01 o 
   6  10   0    14805.41    15310.72    359.02 o 
   7  10   0      628.47      691.89    122.54 o 
   8  10   0     1040.03      963.28    147.98 o 
   9  10   0     1203.30     1357.20    174.46 o 
  10  10   0     6895.64     6600.74    330.71 o 
  11  10   0        0.16      -38.23    125.01 o 
   1  11   0     5437.89     5214.42    150.73 o 
   2  11   0    12485.16    12086.53    244.02 o 
   3  11   0      843.21      890.71     87.87 o 
   4  11   0    17159.15    16935.95    545.44 o 
   5  11   0     4743.24     4642.49    171.92 o 
   6  11   0     1622.86     1398.87    228.52 o 
   7  11   0     1138.41     1019.22    215.32 o 
   8  11   0    12639.20    13250.76    663.70 o 
   9  11   0       78.77      268.12    184.82 o 
  10  11   0     5159.58     4608.56    415.15 o 
   0  12   0     6073.83     5492.03    214.57 o 
   1  12   0     2436.14     2543.40    104.58 o 
   2  12   0      255.41      318.99     70.65 o 
   3  12   0    21234.10    20441.94    496.39 o 
   4  12   0     1570.79     1713.56    116.70 o 
   5  12   0      235.55      311.50    103.90 o 
   6  12   0     4727.90     4981.22    473.65 o 
   7  12   0     3382.75     3719.33    350.97 o 
   8  12   0       23.97      -18.38    109.44 o 
   9  12   0    12864.42    13335.79    491.67 o 
   1  13   0    19342.60    18799.85    421.40 o 
   2  13   0      236.35      240.97     74.92 o 
   3  13   0      217.64      188.60     99.24 o 
   4  13   0       29.92       72.25     92.42 o 
   5  13   0    16083.12    15954.33    501.77 o 
   6  13   0      404.32      193.80    119.16 o 
   7  13   0     4297.17     4201.86    259.11 o 
   8  13   0       25.09     -123.74    113.54 o 
   0  14   0     4578.69     5020.98    365.53 o 
   1  14   0     3823.99     3653.13    215.81 o 
   2  14   0     5168.43     4945.18    271.31 o 
   3  14   0    14510.29    13718.23    442.02 o 
   4  14   0     4839.21     4772.66    255.37 o 
   5  14   0     1276.28      933.54    150.01 o 
   6  14   0     1517.27     1471.74    181.47 o 
   7  14   0     4451.21     4464.51    279.74 o 
   1  15   0      583.33      660.97    203.93 o 
   2  15   0     8144.51     9601.78    553.54 o 
   3  15   0      361.12      416.52    121.40 o 
   4  15   0     7287.74     6786.47    311.59 o 
 -13   0   1     2640.46     2676.97    189.23 o 
 -11   0   1    16293.56    15661.87    451.96 o 
  -9   0   1    10965.57    11228.77    330.27 o 
  -7   0   1    24778.40    23131.33    544.56 o 
  -5   0   1    59321.48    56673.90   1180.77 o 
  -3   0   1     3492.37     3748.67    108.56 o 
  -1   0   1    38074.90    37142.46    627.22 o 
   3   0   1      468.28      586.07     40.05 o 
   5   0   1    38894.22    36775.98   1095.01 o 
   7   0   1    63658.09    60648.24   1292.31 o 
   9   0   1       24.81       55.10     61.16 o 
  11   0   1     9885.83     9738.84    333.69 o 
  13   0   1    16851.27    16324.34    503.29 o 
 -14   1   1       80.44      129.10     90.68 o 
 -13   1   1    19833.84    19394.96    395.91 o 
 -12   1   1     6409.88     6262.01    187.40 o 
 -11   1   1      848.45      924.61     80.60 o 
 -10   1   1     3394.63     3214.23    132.66 o 
  -9   1   1    10544.14    10737.90    227.43 o 
  -8   1   1        3.29       25.68     34.93 o 
  -7   1   1    42292.46    40544.51    628.88 o 
  -6   1   1    30900.63    30800.33    483.58 o 
  -5   1   1     1015.51     1047.38     56.05 o 
  -4   1   1     3302.34     3284.59     76.31 o 
  -3   1   1    13555.05    12998.18    206.49 o 
  -2   1   1     2993.85     3119.54     51.72 o 
  -1   1   1    37418.54    36216.31    529.45 o 
   0   1   1    20870.64    20510.85    226.46 o 
   1   1   1     8194.18     8492.75    201.25 o 
   2   1   1    22706.14    22400.46    386.00 o 
   3   1   1     5438.95     5445.36    137.65 o 
   4   1   1     1665.75     1754.43     55.63 o 
   5   1   1    14687.49    14767.95    251.31 o 
   6   1   1    46475.05    46543.92    706.44 o 
   7   1   1     8795.36     8943.25    186.03 o 
   8   1   1      879.40      779.10     60.57 o 
   9   1   1    10935.85    10993.15    234.74 o 
  10   1   1      451.22      463.35     72.41 o 
  11   1   1      562.83      651.19     76.25 o 
  12   1   1     9583.02     9467.79    243.33 o 
  13   1   1     9774.96     9676.27    255.75 o 
  14   1   1       61.42      160.76     97.86 o 
 -14   2   1    20242.81    19804.65    490.70 o 
 -13   2   1       11.77       27.75     80.71 o 
 -12   2   1     3841.24     3724.96    144.81 o 
 -11   2   1     2836.96     2964.31    171.55 o 
 -10   2   1     1128.07     1175.60    127.33 o 
  -9   2   1      195.80      233.42     47.29 o 
  -8   2   1    40895.50    39488.04    624.37 o 
  -7   2   1     1103.29     1112.32     77.27 o 
  -6   2   1     6382.12     6275.03    136.84 o 
  -5   2   1     8492.91     8815.01    163.37 o 
  -4   2   1     5459.41     5268.88    104.49 o 
  -2   2   1    60574.19    55947.49    925.35 o 
  -1   2   1      963.42     1056.97     31.22 o 
   0   2   1     4342.93     4744.95     85.51 o 
   1   2   1     4199.13     4282.72     78.54 o 
   2   2   1    80790.41    73092.54   1045.58 o 
   3   2   1     1332.29     1408.13     45.45 o 
   4   2   1    18599.14    19071.85    432.86 o 
   5   2   1     4667.38     4705.91    131.78 o 
   6   2   1       16.89       63.58     30.71 o 
   7   2   1    12877.68    12753.83    241.42 o 
   8   2   1    34530.23    33394.90    542.67 o 
   9   2   1       57.80       31.12     42.91 o 
  10   2   1     7312.31     7341.22    189.49 o 
  11   2   1     2326.16     2282.84    112.62 o 
  12   2   1      234.83      205.95     69.47 o 
  13   2   1     2294.32     2532.53    165.51 o 
  14   2   1    18508.85    18065.16    471.45 o 
 -14   3   1      594.38      657.95    117.67 o 
 -13   3   1      161.21      109.57     88.14 o 
 -12   3   1    14877.09    14859.95    382.96 o 
 -11   3   1      562.50      527.71     90.57 o 
 -10   3   1     8446.22     8436.06    202.13 o 
  -9   3   1      352.19      422.58     53.82 o 
  -8   3   1       83.63      193.14     40.71 o 
  -7   3   1     1425.80     1704.20    122.28 o 
  -6   3   1    50823.16    49575.81    746.07 o 
  -5   3   1      452.54      545.28     34.31 o 
  -4   3   1    24353.92    25495.87    344.95 o 
  -3   3   1       78.32      147.39     22.45 o 
  -2   3   1     2847.75     3068.75     76.81 o 
  -1   3   1     2751.16     3067.62     52.41 o 
   1   3   1    12591.36    13178.79    214.54 o 
   2   3   1     5959.12     5890.96    141.54 o 
   3   3   1      697.51      765.21     87.40 o 
   4   3   1     9856.71    10034.10    197.70 o 
   5   3   1     1279.79     1388.28     63.01 o 
   6   3   1    71019.00    68739.71   1017.11 o 
   7   3   1     5329.96     5471.51    146.19 o 
   8   3   1    11649.62    12166.27    243.07 o 
   9   3   1     1090.91     1120.69     74.95 o 
  10   3   1     4196.06     4157.29    139.10 o 
  11   3   1     1852.18     1890.13    108.57 o 
  12   3   1    18064.17    17428.50    497.68 o 
  13   3   1      459.04      516.95    107.30 o 
  14   3   1     2890.79     2885.36    191.41 o 
 -14   4   1     5578.44     5785.21    320.61 o 
 -13   4   1     4002.22     4094.16    204.08 o 
 -12   4   1     7245.64     7058.07    247.50 o 
 -11   4   1     9429.36     9132.83    274.11 o 
 -10   4   1     4787.59     4536.37    179.34 o 
  -9   4   1     5623.25     5577.54    200.40 o 
  -8   4   1    14030.48    13663.12    285.94 o 
  -7   4   1    11446.33    11717.04    222.53 o 
  -6   4   1    12618.47    12560.06    226.20 o 
  -5   4   1    28638.15    28529.40    443.52 o 
  -4   4   1    18587.56    19016.09    360.02 o 
  -3   4   1    10827.43    11095.09    284.71 o 
  -2   4   1    18543.07    18649.23    281.04 o 
  -1   4   1    28706.50    28613.90    425.55 o 
   0   4   1     7523.74     7396.94    129.35 o 
   1   4   1    47728.93    46856.71    799.95 o 
   2   4   1    11897.74    12155.65    203.22 o 
   3   4   1     5683.57     5920.04    117.49 o 
   4   4   1     8880.44     9363.40    171.91 o 
   5   4   1    16667.13    16680.64    282.93 o 
   6   4   1     1134.01     1126.82     59.15 o 
   7   4   1    18435.52    18152.38    320.59 o 
   8   4   1    12765.38    12854.34    253.12 o 
   9   4   1       68.47       53.36     42.66 o 
  10   4   1     1568.68     1561.61    125.82 o 
  11   4   1     4969.30     4819.97    200.03 o 
  12   4   1      225.46      350.25     95.77 o 
  13   4   1     4817.00     4985.71    279.23 o 
  14   4   1     6689.05     6822.48    277.18 o 
 -14   5   1      396.17      375.37    147.88 o 
 -13   5   1    17483.22    17825.14    590.18 o 
 -12   5   1        5.10       13.13     97.62 o 
 -11   5   1      106.81      156.98     76.53 o 
 -10   5   1      293.56      307.14     75.21 o 
  -9   5   1    11064.60    10844.92    284.77 o 
  -8   5   1      554.73      603.51     73.45 o 
  -7   5   1    34853.34    35113.54    555.26 o 
  -6   5   1      474.37      625.87     59.22 o 
  -5   5   1      115.23      226.20     40.42 o 
  -4   5   1      420.35      512.25     45.05 o 
  -3   5   1    16036.61    15464.37    300.16 o 
  -2   5   1      249.81      323.17     25.49 o 
  -1   5   1    30432.88    31063.25    466.42 o 
   0   5   1     1646.01     1980.21     63.72 o 
   1   5   1    10372.98    10586.27    183.01 o 
   2   5   1      117.11      172.68     25.43 o 
   3   5   1    39446.31    39326.99    592.86 o 
   4   5   1     7133.21     7597.62    154.56 o 
   5   5   1    10467.85    10530.37    196.99 o 
   6   5   1       55.98      203.11     63.54 o 
   7   5   1    18991.58    19268.71    338.54 o 
   8   5   1     2274.62     2336.87    128.71 o 
   9   5   1    24878.75    24550.17    433.76 o 
  10   5   1      622.11      655.89     96.18 o 
  11   5   1     2049.19     1993.57    140.59 o 
  12   5   1       65.38      231.92     88.34 o 
  13   5   1     8089.24     8366.58    344.89 o 
 -13   6   1      734.18      385.23    149.97 o 
 -12   6   1     1950.45     1950.71    203.71 o 
 -11   6   1    14593.81    14998.85    592.28 o 
 -10   6   1      223.86      260.25     85.70 o 
  -9   6   1     2225.68     2465.96    131.84 o 
  -8   6   1     7953.41     8657.92    238.31 o 
  -7   6   1     4764.55     4954.11    249.90 o 
  -6   6   1       43.83       64.29     41.65 o 
  -5   6   1    37979.39    38102.69    693.37 o 
  -4   6   1       82.16      116.87     33.65 o 
  -3   6   1      165.63      220.53     19.78 o 
  -2   6   1     7654.87     7712.23    144.59 o 
  -1   6   1    15256.45    15010.95    248.27 o 
   0   6   1     4879.47     5243.06    111.29 o 
   1   6   1    67138.57    64699.15    946.15 o 
   2   6   1     6201.51     6395.63    133.31 o 
   3   6   1       82.09       97.20     30.29 o 
   4   6   1     8159.90     8073.75    184.63 o 
   5   6   1    18022.90    17628.27    301.30 o 
   6   6   1      704.59      722.13     47.82 o 
   7   6   1    28833.40    28470.56    469.79 o 
   8   6   1    12408.61    12949.62    317.64 o 
   9   6   1      855.64      971.10     98.91 o 
  10   6   1     5217.02     5157.84    201.50 o 
  11   6   1    10073.65     9891.53    342.75 o 
  12   6   1      258.34      292.57     97.37 o 
  13   6   1     7379.65     7709.90    370.32 o 
 -13   7   1     5037.56     5163.01    447.02 o 
 -12   7   1     9095.43     9415.77    405.14 o 
 -11   7   1      239.07      294.77    121.92 o 
 -10   7   1    12208.35    12492.45    516.67 o 
  -9   7   1     4137.46     4033.21    178.87 o 
  -8   7   1       54.32       69.69     56.22 o 
  -7   7   1    11261.06    11183.78    276.82 o 
  -6   7   1    32840.32    32788.82    623.07 o 
  -5   7   1      143.08      133.42     41.41 o 
  -4   7   1    25488.47    25384.88    484.60 o 
  -3   7   1     8576.00     8622.36    205.53 o 
  -2   7   1       61.57      175.17     41.72 o 
  -1   7   1     5082.70     4884.35    111.01 o 
   0   7   1    54563.05    53836.63    799.28 o 
   1   7   1       84.69      116.82     34.84 o 
   2   7   1    16935.18    17169.97    349.22 o 
   3   7   1     7968.56     7739.60    159.01 o 
   4   7   1     2662.85     2812.99     85.41 o 
   5   7   1      830.81      825.59     48.56 o 
   6   7   1    19472.93    19225.09    333.11 o 
   7   7   1      343.37      359.36     66.75 o 
   8   7   1     3559.94     3796.98    159.61 o 
   9   7   1     6736.76     7022.77    229.35 o 
  10   7   1     2586.86     2620.43    169.47 o 
  11   7   1      216.76      326.84     93.97 o 
  12   7   1     8962.21     8366.13    588.36 o 
  13   7   1      635.67      743.92    175.90 o 
 -12   8   1     7912.62     8121.43    531.69 o 
 -11   8   1      222.13      360.90    134.45 o 
 -10   8   1     3408.07     3134.84    373.05 o 
  -9   8   1      414.94      406.08    119.68 o 
  -8   8   1    13639.37    14428.52    347.40 o 
  -7   8   1     2948.16     2973.24    133.50 o 
  -6   8   1    13830.91    14154.24    321.98 o 
  -5   8   1      779.68      805.32    120.72 o 
  -4   8   1    16300.38    15580.99    398.23 o 
  -3   8   1     4889.87     5010.69    115.29 o 
  -2   8   1    15557.05    15721.12    271.75 o 
  -1   8   1     1200.61     1156.92     55.22 o 
   0   8   1     3784.08     3858.73    101.65 o 
   1   8   1       70.98      148.66     33.93 o 
   2   8   1    27283.21    26649.72    431.78 o 
   3   8   1     4269.88     4504.24    117.22 o 
   4   8   1    27085.94    26656.14    435.23 o 
   5   8   1     1707.24     1755.60     71.74 o 
   6   8   1      361.65      413.43     65.90 o 
   7   8   1       80.79      135.04     60.92 o 
   8   8   1    22920.69    23178.10    500.40 o 
   9   8   1      799.23      883.19    103.63 o 
  10   8   1    10359.72     9779.67    295.95 o 
  11   8   1       18.50      -89.65    103.47 o 
  12   8   1      175.20      111.90    151.81 o 
 -12   9   1     5603.17     5503.27    685.55 o 
 -11   9   1      880.29     1072.48    248.55 o 
 -10   9   1     5569.34     5093.82    402.86 o 
  -9   9   1     3568.08     3122.38    220.97 o 
  -8   9   1      127.76      143.17    100.24 o 
  -7   9   1     2549.73     2903.34    136.43 o 
  -6   9   1    11587.84    12122.61    379.87 o 
  -5   9   1      150.77      187.56     51.64 o 
  -4   9   1     7785.70     7829.31    207.07 o 
  -3   9   1     9509.86     9724.25    193.11 o 
  -2   9   1      606.83      685.89     50.12 o 
  -1   9   1     2332.89     2411.39     83.21 o 
   0   9   1    17145.72    16638.73    292.69 o 
   1   9   1     5271.86     5375.56    198.81 o 
   2   9   1    12995.68    13108.37    369.45 o 
   3   9   1    20959.37    20643.50    356.10 o 
   4   9   1     3524.25     3712.48    110.02 o 
   5   9   1     3153.56     3220.11    197.11 o 
   6   9   1    12002.25    12542.85    308.12 o 
   7   9   1     6707.59     6747.75    255.72 o 
   8   9   1     3948.89     4004.08    172.30 o 
   9   9   1    12422.17    12655.77    340.36 o 
  10   9   1     8733.78     8932.36    736.08 o 
  11   9   1     1638.52     1836.39    205.68 o 
  12   9   1     3089.46     3498.34    335.95 o 
 -11  10   1    17418.19    17989.53    609.65 o 
 -10  10   1     1735.48     1879.91    289.74 o 
  -9  10   1     2075.60     2041.06    195.19 o 
  -8  10   1      371.17      431.02    123.34 o 
  -7  10   1     6261.20     6245.72    282.57 o 
  -6  10   1     1962.77     1984.01    189.82 o 
  -5  10   1    36578.11    36707.89    701.01 o 
  -4  10   1     1348.87     1383.60     91.74 o 
  -3  10   1     6292.88     6025.23    182.62 o 
  -2  10   1     2421.14     2436.78    116.77 o 
  -1  10   1    14180.24    13739.96    258.01 o 
   0  10   1     3896.23     3690.73    120.90 o 
   1  10   1    35758.75    35061.84    561.72 o 
   2  10   1     5861.51     5902.45    286.44 o 
   3  10   1       36.02      120.90     41.57 o 
   4  10   1       35.70       56.67     55.55 o 
   5  10   1    12115.27    12000.00    299.00 o 
   6  10   1     1713.44     1649.90    112.23 o 
   7  10   1    14145.69    14883.23    611.92 o 
   8  10   1     1838.21     1619.25    126.73 o 
   9  10   1       12.43      138.59    118.43 o 
  10  10   1       32.55      102.58    119.25 o 
  11  10   1     8877.67     8555.86    514.84 o 
 -10  11   1     4201.34     4463.54    784.78 o 
  -9  11   1     5428.89     5457.49    764.07 o 
  -8  11   1      690.13      667.09    144.54 o 
  -7  11   1     9616.81     9779.69    377.13 o 
  -6  11   1     3617.99     3300.62    214.23 o 
  -5  11   1      215.15      268.43    102.14 o 
  -4  11   1     5020.39     4934.40    171.56 o 
  -3  11   1    25747.49    25347.47    515.16 o 
  -2  11   1        9.44       67.30     51.89 o 
  -1  11   1     7049.04     7119.80    169.35 o 
   0  11   1     1368.79     1369.99     75.14 o 
   1  11   1     3564.82     3717.97    120.57 o 
   2  11   1     2178.75     2248.19     96.50 o 
   3  11   1    33452.88    31868.27   2413.99 o 
   4  11   1       44.57      103.05     60.84 o 
   5  11   1     3237.65     3392.32    203.30 o 
   6  11   1     1513.53     1700.69    119.00 o 
   7  11   1     3704.44     3737.23    169.44 o 
   8  11   1     1623.09     1540.32    176.21 o 
   9  11   1    16433.13    16676.56    973.47 o 
  10  11   1      339.18      229.87    137.25 o 
  -9  12   1      967.05     1126.02    184.14 o 
  -8  12   1     3891.09     3906.17    257.39 o 
  -7  12   1      331.35       59.30    150.45 o 
  -6  12   1     2504.76     2448.51    194.30 o 
  -5  12   1     9500.07     9353.87    349.79 o 
  -4  12   1     3567.40     3555.70    203.03 o 
  -3  12   1       43.51       46.50     60.95 o 
  -2  12   1     9114.44     8128.98    248.11 o 
  -1  12   1      378.75      422.78    112.31 o 
   0  12   1       31.01       77.09     45.27 o 
   1  12   1     9063.68     9019.60    207.54 o 
   2  12   1     9847.37     9718.70    262.49 o 
   3  12   1       38.41        5.80     62.70 o 
   4  12   1     9924.86    10276.34    282.36 o 
   5  12   1     3235.35     3228.41    190.11 o 
   6  12   1       59.39      -81.48    139.75 o 
   7  12   1     3908.08     3793.14    241.95 o 
   8  12   1     7317.24     7089.85    330.94 o 
   9  12   1     1055.22      974.69    170.27 o 
  -8  13   1       56.69       24.70    129.59 o 
  -7  13   1      120.41       -2.21    115.27 o 
  -6  13   1    13468.19    13646.80    468.84 o 
  -5  13   1      313.36      336.49    171.39 o 
  -4  13   1    16970.80    16335.54   1254.79 o 
  -3  13   1      133.60      265.61     94.05 o 
  -2  13   1      753.17      826.16    116.81 o 
  -1  13   1     2043.63     2054.80    191.41 o 
   0  13   1     8221.28     8237.56    432.06 o 
   1  13   1       35.85       43.54     65.12 o 
   2  13   1    10360.53    10376.20    283.58 o 
   3  13   1        8.59      -62.78     91.40 o 
   4  13   1     2821.62     3248.75    159.77 o 
   5  13   1      296.13      262.36    112.52 o 
   6  13   1    10574.67    10826.88    405.64 o 
   7  13   1       41.96      -84.60    109.70 o 
   8  13   1     3446.28     3849.89    263.94 o 
  -7  14   1     2830.39     2801.85    266.75 o 
  -6  14   1     1111.19     1101.55    172.75 o 
  -5  14   1     7788.91     7395.87    329.10 o 
  -4  14   1     8133.17     7220.50    386.93 o 
  -3  14   1      218.30      434.47    259.47 o 
  -2  14   1     7321.77     6815.54    487.30 o 
  -1  14   1     2783.35     2850.80    183.19 o 
   0  14   1      744.75      884.86    135.14 o 
   1  14   1     5857.53     6057.57    278.05 o 
   2  14   1     9408.84     8767.31    361.57 o 
   3  14   1      473.33      318.21    109.97 o 
   4  14   1     8186.97     8173.22    328.71 o 
   5  14   1     4533.19     4473.21    257.66 o 
   6  14   1      349.42      441.41    134.55 o 
  -4  15   1      903.86     1017.20    169.34 o 
  -3  15   1    13546.70    12307.31   1070.43 o 
  -2  15   1       37.10       79.66    168.88 o 
  -1  15   1     3035.43     3276.61    334.13 o 
   0  15   1     1226.98     1295.99    235.80 o 
   1  15   1     1319.49     1518.59    244.90 o 
   2  15   1       27.95       20.03    164.33 o 
   3  15   1    18612.33    18112.23   1135.98 o 
   4  15   1      215.16       76.74    107.29 o 
 -14   0   2     1238.46     1643.31    247.18 o 
 -12   0   2     6752.16     6313.31    264.39 o 
 -10   0   2    18719.21    18812.35    755.88 o 
  -8   0   2      536.44      536.07     91.73 o 
  -6   0   2    24538.18    23587.30    542.35 o 
  -4   0   2    52135.12    49470.13   1465.33 o 
   2   0   2    40781.44    38033.55   1079.53 o 
   4   0   2     2965.44     3169.72    113.78 o 
   6   0   2    35481.72    35391.44    783.80 o 
   8   0   2    16181.60    15848.84    702.62 o 
  10   0   2     6329.28     6223.38    408.78 o 
  12   0   2    17690.25    17404.94    515.22 o 
  14   0   2     3994.69     4138.85    251.84 o 
 -14   1   2     4328.56     4115.12    253.32 o 
 -13   1   2      204.90      349.95    249.23 o 
 -12   1   2     5365.25     5215.25    202.76 o 
 -11   1   2     5582.81     5558.91    215.44 o 
 -10   1   2     4931.79     4642.76    142.88 o 
  -9   1   2     6052.03     5908.65    155.70 o 
  -8   1   2    19753.70    19300.58    340.89 o 
  -7   1   2     2299.42     2169.23     95.86 o 
  -6   1   2    14482.32    14692.70    258.29 o 
  -5   1   2    21126.98    21131.14    339.50 o 
  -4   1   2    10173.52    10344.32    178.82 o 
  -3   1   2    18800.07    19295.22    395.74 o 
  -2   1   2    50735.95    49354.84    711.52 o 
  -1   1   2    10534.82    10742.46    152.69 o 
   0   1   2    15560.09    15343.86    206.06 o 
   1   1   2    28937.89    27687.99    407.97 o 
   2   1   2    15617.56    15399.41    241.82 o 
   3   1   2    12665.88    13153.31    272.66 o 
   4   1   2    45298.58    45314.06    709.60 o 
   5   1   2     6853.34     6680.35    139.74 o 
   6   1   2      758.21      664.89     50.07 o 
   7   1   2    11568.65    11999.79    233.54 o 
   8   1   2    19965.39    20374.53    362.84 o 
   9   1   2      328.07      360.55     57.38 o 
  10   1   2    12427.03    12642.87    272.60 o 
  11   1   2     3841.28     4045.21    149.73 o 
  12   1   2       36.10       19.82     63.27 o 
  13   1   2     2715.44     2754.44    141.45 o 
  14   1   2     7091.01     7169.08    275.72 o 
 -14   2   2      911.99      965.00    126.30 o 
 -13   2   2    12518.86    12265.27    424.94 o 
 -12   2   2      892.11      881.27    105.42 o 
 -11   2   2     2343.89     2156.95    131.22 o 
 -10   2   2     1812.38     1814.86     93.10 o 
  -9   2   2    13833.50    13568.67    277.68 o 
  -8   2   2      839.61      852.30     59.99 o 
  -7   2   2    33166.30    32241.63    565.08 o 
  -6   2   2     1601.36     1650.89     66.04 o 
  -5   2   2     2566.73     2737.94     75.53 o 
  -4   2   2     1199.10     1096.02     65.54 o 
  -3   2   2    40046.73    39082.32    555.92 o 
  -1   2   2    58689.07    55132.04    805.79 o 
   0   2   2     4464.86     4362.60     80.23 o 
   1   2   2     2305.26     2651.07     59.93 o 
   2   2   2    30885.00    31358.75    467.25 o 
   3   2   2    44338.53    43221.42    639.33 o 
   4   2   2     4369.81     4506.12    101.32 o 
   5   2   2    20545.63    20814.36    341.66 o 
   6   2   2     6290.39     6550.31    147.17 o 
   7   2   2     7034.55     7044.37    161.64 o 
   8   2   2     1121.00     1012.07     68.37 o 
   9   2   2    23786.14    23059.21    412.82 o 
  10   2   2     2450.38     2436.13    113.63 o 
  11   2   2     5408.59     5569.80    176.58 o 
  12   2   2     2191.28     2268.99    123.94 o 
  13   2   2     5403.82     5200.43    228.73 o 
  14   2   2      716.63      726.67    126.58 o 
 -14   3   2      683.48      827.88    158.23 o 
 -13   3   2       34.85       84.83     99.28 o 
 -12   3   2     2723.31     2591.93    197.09 o 
 -11   3   2    21338.28    20993.79    471.46 o 
 -10   3   2      420.71      427.88     77.15 o 
  -9   3   2    13196.89    13024.50    542.80 o 
  -8   3   2     2633.41     2611.91    150.45 o 
  -7   3   2     2603.86     2736.61    110.74 o 
  -6   3   2      238.28      272.83     41.70 o 
  -5   3   2    55433.94    55423.83   1406.20 o 
  -3   3   2    14202.86    14162.90    266.62 o 
  -2   3   2     3668.93     3795.73     54.11 o 
  -1   3   2    10331.68    10273.14    145.53 o 
   0   3   2    16438.00    17158.29    421.75 o 
   1   3   2    84071.95    77834.72   1116.23 o 
   2   3   2     6544.96     7140.71    131.74 o 
   3   3   2     7195.97     7445.58    152.11 o 
   4   3   2     5572.81     5646.68    156.38 o 
   5   3   2    12781.74    12846.74    231.04 o 
   6   3   2     1265.01     1302.34     62.82 o 
   7   3   2    34348.14    33459.13    615.50 o 
   8   3   2     2172.42     2150.29     91.23 o 
   9   3   2      248.89      243.11     53.40 o 
  10   3   2     1535.75     1602.44     95.93 o 
  11   3   2    13213.43    12841.93    286.31 o 
  12   3   2      292.14      247.24     88.73 o 
  13   3   2     9872.20     9762.96    476.70 o 
  14   3   2     2268.49     2327.32    178.30 o 
 -14   4   2       50.32       89.62    128.36 o 
 -13   4   2     6430.92     6604.21    456.12 o 
 -12   4   2     2751.87     3039.67    170.98 o 
 -11   4   2      215.21      388.76     83.39 o 
 -10   4   2    14517.99    14595.86    355.21 o 
  -9   4   2     8384.35     8287.44    235.08 o 
  -8   4   2       32.11       41.68     35.96 o 
  -7   4   2    20615.05    21996.40    665.95 o 
  -6   4   2    32649.49    34048.39    925.29 o 
  -5   4   2       86.27      187.74     36.35 o 
  -4   4   2    27352.69    26485.94    581.61 o 
  -3   4   2    24568.77    25121.59    450.19 o 
  -2   4   2      507.78      533.28     25.15 o 
  -1   4   2    17043.02    17169.94    266.02 o 
   0   4   2    43523.17    42896.23    629.61 o 
   1   4   2      683.82      770.15     44.40 o 
   2   4   2    27545.14    26793.34    571.49 o 
   3   4   2    18515.08    17842.45    374.97 o 
   4   4   2      532.63      547.39     40.28 o 
   5   4   2     8668.60     8647.70    188.98 o 
   6   4   2    18486.09    18522.87    321.34 o 
   7   4   2       97.52      125.16     37.89 o 
   8   4   2     7364.36     7177.00    172.64 o 
   9   4   2    17313.84    17032.40    326.46 o 
  10   4   2      115.00      115.27     55.47 o 
  11   4   2      482.85      613.92    100.57 o 
  12   4   2     8755.17     8713.81    289.14 o 
  13   4   2      679.79      604.18    197.88 o 
  14   4   2      342.40      416.68    118.00 o 
 -14   5   2     9243.00     9167.74    499.14 o 
 -13   5   2     1382.26     1527.84    190.02 o 
 -12   5   2     8800.83     8532.94    518.94 o 
 -11   5   2     1418.84     1326.09    116.30 o 
 -10   5   2      401.24      415.74     83.44 o 
  -9   5   2       64.70      138.99     61.81 o 
  -8   5   2    19385.48    19904.06    423.45 o 
  -7   5   2     6159.33     5984.14    175.44 o 
  -6   5   2    16741.32    16534.43    342.74 o 
  -5   5   2     1366.50     1445.50    227.15 o 
  -4   5   2    10043.17    10285.05    332.76 o 
  -3   5   2     9730.46    10027.44    247.51 o 
  -2   5   2    50919.40    51939.62    978.20 o 
  -1   5   2     4970.92     5257.91    103.82 o 
   0   5   2    18129.44    18999.09    338.51 o 
   1   5   2      746.86      774.13     39.66 o 
   2   5   2    36007.44    36250.25    550.79 o 
   3   5   2     4277.81     4157.14    101.38 o 
   4   5   2    26959.74    25966.58    415.46 o 
   5   5   2       13.40       39.18     27.83 o 
   6   5   2      256.55      346.60     41.10 o 
   7   5   2     2272.15     2299.32     88.40 o 
   8   5   2    17699.84    18007.79    333.43 o 
   9   5   2     2409.71     2436.85    104.32 o 
  10   5   2    17136.07    17432.48    419.27 o 
  11   5   2     1329.15     1196.37    123.65 o 
  12   5   2        2.02       77.09     86.30 o 
  13   5   2      591.01      786.28    129.78 o 
 -13   6   2     3085.98     2996.68    243.98 o 
 -12   6   2     8105.91     8507.00    523.04 o 
 -11   6   2     4023.93     3399.52    327.75 o 
 -10   6   2    12553.33    11753.35    413.60 o 
  -9   6   2     2000.43     1891.78    115.48 o 
  -8   6   2      934.93     1063.68     86.69 o 
  -7   6   2     2727.87     2960.55    121.39 o 
  -6   6   2    15329.68    15430.61    330.65 o 
  -5   6   2      741.38      792.58    175.71 o 
  -4   6   2    36630.12    36142.71    648.46 o 
  -3   6   2     4935.41     5384.20    190.59 o 
  -2   6   2      436.32      556.25     45.50 o 
  -1   6   2     2736.95     2855.36     75.11 o 
   0   6   2    21935.27    22130.71    351.25 o 
   1   6   2     2939.52     2946.13     82.65 o 
   2   6   2    31450.46    31465.14    489.78 o 
   3   6   2     2745.76     2718.18    107.43 o 
   4   6   2     2673.75     2801.89     88.50 o 
   5   6   2     3460.63     3483.17     99.85 o 
   6   6   2    26168.83    25604.83    426.07 o 
   7   6   2     7617.18     7431.37    171.30 o 
   8   6   2    12224.61    12105.64    249.74 o 
   9   6   2     4374.36     4556.53    184.20 o 
  10   6   2     5277.22     5175.37    204.02 o 
  11   6   2     3619.01     3815.76    299.74 o 
  12   6   2     5858.86     5998.56    244.40 o 
  13   6   2     3521.37     3241.02    309.85 o 
 -13   7   2      879.14     1234.32    192.06 o 
 -12   7   2     4064.98     3704.71    259.01 o 
 -11   7   2    13817.01    13926.57    483.89 o 
 -10   7   2     3816.13     3468.71    323.66 o 
  -9   7   2     5044.33     5079.25    369.63 o 
  -8   7   2     2292.93     2499.38    144.95 o 
  -7   7   2     8811.67     8721.20    270.77 o 
  -6   7   2     9230.05     9113.34    236.69 o 
  -5   7   2    47629.21    47137.33    843.69 o 
  -4   7   2    13760.30    13646.98    325.90 o 
  -3   7   2    13126.66    13279.81    227.42 o 
  -2   7   2     6953.95     7566.83    148.07 o 
  -1   7   2    15702.93    15714.68    265.39 o 
   0   7   2    17450.07    17761.57    296.75 o 
   1   7   2    48184.48    47471.60    715.47 o 
   2   7   2    13847.61    13688.96    246.27 o 
   3   7   2    10382.83    10467.79    203.93 o 
   4   7   2     2720.40     2725.96     98.03 o 
   5   7   2     8227.00     8231.47    176.20 o 
   6   7   2    10181.54    10120.90    255.26 o 
   7   7   2    21150.13    21247.74    453.13 o 
   8   7   2     4711.09     4948.83    221.01 o 
   9   7   2     1940.80     1765.51    148.09 o 
  10   7   2     1062.80     1028.89    115.01 o 
  11   7   2     3853.03     3921.22    272.53 o 
  12   7   2      202.79      246.85    100.26 o 
 -12   8   2       60.17       71.29    130.42 o 
 -11   8   2     1706.61     1933.82    244.45 o 
 -10   8   2     1027.40     1037.04    160.69 o 
  -9   8   2     5395.19     5563.07    280.10 o 
  -8   8   2     1859.38     1787.08    282.23 o 
  -7   8   2    22851.97    23657.35    919.53 o 
  -6   8   2     2075.43     2275.46    116.60 o 
  -5   8   2      279.15      359.70     58.46 o 
  -4   8   2     2205.77     2163.13     91.92 o 
  -3   8   2    23894.30    24196.24    535.03 o 
  -2   8   2        3.51       49.56     26.56 o 
  -1   8   2    22108.41    22541.81    433.47 o 
   0   8   2     2462.87     2447.90    100.39 o 
   1   8   2      838.45      824.38     52.34 o 
   2   8   2     2400.53     2525.89    157.73 o 
   3   8   2    34762.61    33536.96    535.52 o 
   4   8   2     6703.16     6565.65    153.55 o 
   5   8   2     5085.59     5319.34    135.58 o 
   6   8   2     1980.80     1980.03    188.48 o 
   7   8   2     2230.78     2246.67    141.37 o 
   8   8   2      201.79      291.46     76.50 o 
   9   8   2    25825.51    26578.30    573.29 o 
  10   8   2      947.80      831.25    110.84 o 
  11   8   2     2348.84     2302.45    161.56 o 
  12   8   2       38.15       12.67    122.94 o 
 -12   9   2     4325.87     4149.57    290.45 o 
 -11   9   2    10873.68    11308.66    482.07 o 
 -10   9   2      292.16      125.57    115.10 o 
  -9   9   2     1577.59     1581.00    174.55 o 
  -8   9   2     8502.76     8702.71    842.60 o 
  -7   9   2       51.83       78.06     89.24 o 
  -6   9   2     3916.48     3579.94    282.46 o 
  -5   9   2    28949.62    28922.01    562.72 o 
  -4   9   2       73.93      135.46     44.99 o 
  -3   9   2      343.64      445.06     57.65 o 
  -2   9   2     9653.58     9752.72    192.29 o 
  -1   9   2      470.75      507.62     45.09 o 
   0   9   2      107.49      215.86     39.79 o 
   1   9   2    29565.72    28927.86    471.18 o 
   2   9   2     4179.21     4259.75    121.85 o 
   3   9   2      142.31      207.65     45.47 o 
   4   9   2     4172.37     4292.33    123.58 o 
   5   9   2     4680.88     4400.01    160.88 o 
   6   9   2       92.49      113.58     61.55 o 
   7   9   2    15722.38    15665.62    374.20 o 
   8   9   2    10885.55    10893.70    302.88 o 
   9   9   2       74.97       56.95     74.99 o 
  10   9   2     8108.96     8205.22    277.57 o 
  11   9   2     3507.61     3348.00    255.10 o 
 -11  10   2       20.09       29.86    127.88 o 
 -10  10   2    11978.80    11811.09    455.13 o 
  -9  10   2      521.58      442.91    177.08 o 
  -8  10   2      270.42      295.56    116.18 o 
  -7  10   2     2079.62     2200.79    185.89 o 
  -6  10   2    22356.90    22066.58    612.16 o 
  -5  10   2      152.74       80.66     85.15 o 
  -4  10   2    30044.35    29643.06    577.95 o 
  -3  10   2     2574.46     2529.63    212.34 o 
  -2  10   2       48.66      120.97     41.92 o 
  -1  10   2     2419.00     2312.93    124.12 o 
   0  10   2    26693.37    26229.83    486.01 o 
   1  10   2      471.42      468.39     54.88 o 
   2  10   2    30357.85    30115.85    499.59 o 
   3  10   2     3523.78     3594.91    169.91 o 
   4  10   2       42.28       59.45     81.05 o 
   5  10   2      325.96      443.49     91.34 o 
   6  10   2    11470.47    11530.13    307.95 o 
   7  10   2     1411.44     1613.07    129.23 o 
   8  10   2    10515.16    10282.66    296.89 o 
   9  10   2     1649.63     1568.23    132.02 o 
  10  10   2      602.04      570.74    145.95 o 
  11  10   2      377.06      154.65    140.47 o 
 -10  11   2      932.29     1137.71    351.42 o 
  -9  11   2      315.51      506.20    148.39 o 
  -8  11   2    12306.96    11764.10    797.76 o 
  -7  11   2     3791.19     3548.02    229.41 o 
  -6  11   2    12932.44    12721.28    430.66 o 
  -5  11   2     3757.81     3723.37    212.84 o 
  -4  11   2     7875.73     7519.27    291.37 o 
  -3  11   2     2136.60     1758.81    169.79 o 
  -2  11   2     7386.81     7411.64    212.65 o 
  -1  11   2     3036.34     3081.92    107.26 o 
   0  11   2     8774.97     8971.63    199.13 o 
   1  11   2     8275.14     8431.71    204.80 o 
   2  11   2    10417.97    10781.63    316.30 o 
   3  11   2     6624.39     6689.02    211.83 o 
   4  11   2    11341.13    11181.44    292.29 o 
   5  11   2     1781.08     1681.26    117.41 o 
   6  11   2     1527.23     1946.68    128.04 o 
   7  11   2     1198.00     1333.35    117.41 o 
   8  11   2    13498.23    14244.05    482.16 o 
   9  11   2      575.61      592.42    148.24 o 
  10  11   2     8487.23     9234.47    405.73 o 
  -9  12   2     2910.15     3207.07    255.52 o 
  -8  12   2     1175.30     1199.18    176.93 o 
  -7  12   2     7600.83     7301.53    331.01 o 
  -6  12   2     3929.28     3777.02    235.96 o 
  -5  12   2      421.72      376.22    139.75 o 
  -4  12   2     3882.02     3785.53    226.47 o 
  -3  12   2     4063.02     4179.06    217.88 o 
  -2  12   2       13.63      -41.29     71.78 o 
  -1  12   2     9295.63     8923.70    345.96 o 
   0  12   2     5018.44     5036.48    146.40 o 
   1  12   2      947.19     1064.84     77.40 o 
   2  12   2     4718.63     4893.82    178.79 o 
   3  12   2    14356.37    14721.25    446.50 o 
   4  12   2     1308.21     1418.73    112.92 o 
   5  12   2     1909.89     2047.09    192.27 o 
   6  12   2     2399.47     2756.66    154.73 o 
   7  12   2     4346.94     4757.84    556.50 o 
   8  12   2     4037.73     3858.75    277.45 o 
   9  12   2    14292.37    14904.16    797.76 o 
  -8  13   2      413.66      243.13    159.32 o 
  -7  13   2     1145.86     1311.25    274.04 o 
  -6  13   2      458.64      470.62    133.24 o 
  -5  13   2    22382.19    22007.71    643.67 o 
  -4  13   2      202.63       67.87     95.79 o 
  -3  13   2     4857.66     5075.99    335.26 o 
  -2  13   2      144.86      298.17     97.09 o 
  -1  13   2     7944.75     7474.36    509.15 o 
   0  13   2       53.22       88.92     66.89 o 
   1  13   2    31629.65    31183.50    626.22 o 
   2  13   2      223.54      313.62     80.55 o 
   3  13   2     2662.03     2530.76    143.18 o 
   4  13   2        0.50      -25.99     65.71 o 
   5  13   2     4594.66     4576.09    237.71 o 
   6  13   2      280.15      186.18    126.32 o 
   7  13   2    14754.21    15149.20    510.00 o 
   8  13   2       10.13       21.36    113.09 o 
  -7  14   2     8501.00     8174.24    372.40 o 
  -6  14   2     5210.29     4982.01    459.31 o 
  -5  14   2      312.43      295.93    123.20 o 
  -4  14   2     6058.82     5700.73    284.33 o 
  -3  14   2     6906.53     7331.66    312.63 o 
  -2  14   2       39.62       98.06     93.72 o 
  -1  14   2     5660.74     5973.80    535.33 o 
   0  14   2     6117.05     6445.80    414.24 o 
   1  14   2       26.53      -93.41     88.35 o 
   2  14   2     6400.98     6428.13    226.30 o 
   3  14   2    10218.88     9948.28    293.78 o 
   4  14   2       20.96       -5.42     73.73 o 
   5  14   2     4396.65     4561.14    258.41 o 
   6  14   2     2363.56     2454.46    354.61 o 
  -4  15   2     1069.49     1449.44    242.86 o 
  -3  15   2       86.78       17.59    102.88 o 
  -2  15   2    10152.37    10328.70    458.40 o 
  -1  15   2      103.23      145.21    175.26 o 
   0  15   2     2238.09     1623.74    262.66 o 
   1  15   2     3494.69     3773.25    344.60 o 
   2  15   2     3493.90     3151.89    313.64 o 
   3  15   2       33.38      135.65    169.79 o 
   4  15   2     8830.02     8755.67    810.96 o 
 -13   0   3      107.95      107.81     92.97 o 
 -11   0   3    40643.11    40577.81   1506.52 o 
  -9   0   3    31132.71    30619.71    723.85 o 
  -7   0   3      134.26      167.65     51.75 o 
  -5   0   3    76596.54    76699.18   2626.57 o 
  -3   0   3    89664.54    84069.29   1701.96 o 
  -1   0   3      788.84      854.11    137.02 o 
   1   0   3    38015.93    35175.55    733.52 o 
   3   0   3    47658.05    45999.24    963.39 o 
   5   0   3    10732.78    11140.84    294.96 o 
   7   0   3    13418.35    14288.84    486.85 o 
   9   0   3     6861.05     6549.18    247.67 o 
  11   0   3    13270.29    13261.94    419.13 o 
  13   0   3     4694.35     5085.59    571.52 o 
 -14   1   3      339.56      394.66    102.59 o 
 -13   1   3     5872.80     5896.25    290.10 o 
 -12   1   3      518.72      480.23     76.84 o 
 -11   1   3    13608.79    13731.54    292.91 o 
 -10   1   3    19719.03    20118.22    374.16 o 
  -9   1   3     4870.07     4940.83    142.70 o 
  -8   1   3      166.49      149.41     54.14 o 
  -7   1   3     7537.48     7654.43    166.40 o 
  -6   1   3     2922.46     3004.85     89.88 o 
  -5   1   3     2711.23     2865.74     86.58 o 
  -4   1   3    38571.42    38054.18    568.31 o 
  -3   1   3    65428.44    62702.29    905.25 o 
  -2   1   3      758.83      778.49     23.85 o 
  -1   1   3    16928.45    15765.97    290.41 o 
   0   1   3     3888.65     3817.03     76.30 o 
   1   1   3       24.25      110.42     35.02 o 
   2   1   3    36412.42    34763.13    518.59 o 
   3   1   3    72145.91    67558.23   1056.65 o 
   4   1   3        7.17       71.48     24.52 o 
   5   1   3    27221.46    27455.99    439.12 o 
   6   1   3     6484.39     6568.14    150.74 o 
   7   1   3      608.51      749.39     58.35 o 
   8   1   3     3338.54     3176.11    134.63 o 
   9   1   3    26199.71    26241.20    461.87 o 
  10   1   3      171.13      190.76     63.73 o 
  11   1   3     9873.44     9711.91    244.54 o 
  12   1   3     3712.65     3608.81    211.83 o 
  13   1   3      193.61      210.04     78.98 o 
  14   1   3      359.30      583.91    120.90 o 
 -14   2   3     3111.48     3332.93    236.40 o 
 -13   2   3      135.02      256.50     87.76 o 
 -12   2   3    11320.27    11215.02    693.22 o 
 -11   2   3     4197.49     4375.33    151.75 o 
 -10   2   3     1191.86     1309.87     84.82 o 
  -9   2   3     6364.85     6395.77    163.83 o 
  -8   2   3     8955.04     9188.80    394.36 o 
  -7   2   3      698.64      727.82     71.88 o 
  -6   2   3    10117.90    10008.38    287.68 o 
  -5   2   3    17182.62    17735.99    292.78 o 
  -4   2   3     5107.13     5407.21    108.24 o 
  -3   2   3     6730.94     6813.40    105.41 o 
  -2   2   3    59759.48    57756.07   1180.29 o 
  -1   2   3      799.17      905.71     50.81 o 
   0   2   3     3978.31     3915.19     78.50 o 
   1   2   3     1016.79     1164.56     60.32 o 
   2   2   3    52895.16    51312.64    751.83 o 
   3   2   3       81.18       70.55     32.39 o 
   4   2   3    78216.99    74487.96   1087.94 o 
   5   2   3      437.63      465.82     44.05 o 
   6   2   3     1794.90     1748.92     75.22 o 
   7   2   3     1757.72     1666.15     78.51 o 
   8   2   3     5598.82     5276.68    147.46 o 
   9   2   3       63.00      124.10     51.95 o 
  10   2   3    40183.69    39064.24    655.90 o 
  11   2   3     1315.28     1378.30    100.78 o 
  12   2   3      653.87      629.53     87.71 o 
  13   2   3      768.11      868.42    126.15 o 
  14   2   3     2668.42     2756.89    190.07 o 
 -14   3   3     1763.59     1877.25    197.93 o 
 -13   3   3      428.20      351.24    155.91 o 
 -12   3   3     5751.58     5783.02    256.43 o 
 -11   3   3     1702.28     1454.60    116.56 o 
 -10   3   3    36712.15    36519.51    712.91 o 
  -9   3   3     1930.04     1939.21     89.87 o 
  -8   3   3     3207.36     3390.86    132.79 o 
  -7   3   3      396.50      466.29     44.48 o 
  -6   3   3     7109.04     7268.57    168.66 o 
  -5   3   3     2068.97     2160.06     83.51 o 
  -4   3   3   114756.92   105271.95   2850.97 o 
  -3   3   3      196.65      161.88     37.27 o 
  -2   3   3     2434.64     2507.98    117.22 o 
  -1   3   3      435.36      627.42     58.87 o 
   0   3   3    13209.19    13396.99    216.99 o 
   1   3   3       39.60      102.65     20.50 o 
   2   3   3    70148.13    66687.45    970.09 o 
   3   3   3     1553.52     1736.34     60.67 o 
   4   3   3        0.20       61.03     30.94 o 
   5   3   3     3584.26     3749.76    104.13 o 
   6   3   3    14379.65    14677.30    269.69 o 
   7   3   3      767.87      794.02     77.57 o 
   8   3   3    14614.63    14610.94    286.06 o 
   9   3   3     2790.59     2725.70    113.54 o 
  10   3   3     2130.97     2031.94    107.59 o 
  11   3   3     1659.76     1702.78    108.44 o 
  12   3   3     8297.32     8328.94    234.15 o 
  13   3   3      559.14      667.52    122.45 o 
  14   3   3     3806.09     4010.65    224.75 o 
 -14   4   3      727.18      834.60    168.33 o 
 -13   4   3       80.36      179.54    114.88 o 
 -12   4   3    10331.44     9772.16    379.82 o 
 -11   4   3    12389.15    12503.41    329.49 o 
 -10   4   3     1010.65     1030.50    106.41 o 
  -9   4   3    10381.28    10674.15    303.62 o 
  -8   4   3     2639.89     2792.75    105.66 o 
  -7   4   3     1498.20     1412.55     62.05 o 
  -6   4   3     5255.36     5174.13    113.08 o 
  -5   4   3    31819.79    31711.95    576.73 o 
  -4   4   3     9991.67    10304.26    213.70 o 
  -3   4   3    26503.63    26686.81    584.04 o 
  -2   4   3    21628.21    22024.02    395.93 o 
  -1   4   3     8475.32     8767.73    150.86 o 
   0   4   3     7792.46     7436.07    137.57 o 
   1   4   3    35022.83    34701.95    524.34 o 
   2   4   3    11637.17    11551.58    204.47 o 
   3   4   3    48100.27    48104.13    720.58 o 
   4   4   3    49957.89    48384.92    730.89 o 
   5   4   3     7405.32     7203.33    156.59 o 
   6   4   3     7441.19     7624.65    172.60 o 
   7   4   3    10343.94    10115.52    213.04 o 
   8   4   3     9800.14     9781.29    216.75 o 
   9   4   3     4649.08     4756.95    194.62 o 
  10   4   3    10920.38    10936.99    253.93 o 
  11   4   3     5123.08     5026.88    171.22 o 
  12   4   3     1763.25     1743.55    146.44 o 
  13   4   3     3179.41     3263.14    215.83 o 
 -14   5   3      110.29      263.84    137.28 o 
 -13   5   3    10268.52    10209.55    413.86 o 
 -12   5   3      293.97      211.80    115.12 o 
 -11   5   3     8974.96     9578.05    836.91 o 
 -10   5   3      385.05      412.08    108.80 o 
  -9   5   3     4743.59     4772.16    181.48 o 
  -8   5   3     2070.29     1890.06    153.22 o 
  -7   5   3    17792.88    17688.82    371.95 o 
  -6   5   3      635.32      669.16     56.60 o 
  -5   5   3     7414.05     7307.55    235.29 o 
  -4   5   3      275.57      336.00     31.81 o 
  -3   5   3    27197.70    27002.03    412.33 o 
  -2   5   3     3205.95     3422.22     73.75 o 
  -1   5   3    19566.29    19764.38    311.60 o 
   0   5   3      103.00      233.68     44.33 o 
   1   5   3       37.80      171.86     38.18 o 
   2   5   3      535.52      612.84     42.36 o 
   3   5   3    70720.67    69452.08   1023.09 o 
   4   5   3     6092.84     6366.51    187.13 o 
   5   5   3    21774.45    21229.09    359.92 o 
   6   5   3      920.63      970.51     61.69 o 
   7   5   3      214.83      226.03     65.18 o 
   8   5   3     1183.55     1139.57     75.31 o 
   9   5   3    31147.11    30619.28    527.46 o 
  10   5   3     1680.67     1738.08    157.85 o 
  11   5   3    12039.22    12212.72    362.94 o 
  12   5   3       77.24      173.16     95.29 o 
  13   5   3      419.10      535.43    121.47 o 
 -13   6   3      513.63      703.17    156.89 o 
 -12   6   3     4863.98     5336.40    294.77 o 
 -11   6   3    15691.32    16369.84    525.41 o 
 -10   6   3      635.89      727.72    134.87 o 
  -9   6   3    13877.27    13868.24    442.29 o 
  -8   6   3     5478.86     5503.21    174.83 o 
  -7   6   3       70.02       56.29     41.30 o 
  -6   6   3     1516.88     1547.30     79.97 o 
  -5   6   3    38291.58    37787.30    699.20 o 
  -4   6   3     1003.22     1052.23     54.61 o 
  -3   6   3    20250.57    19239.59    493.89 o 
  -2   6   3     3240.11     3149.47     91.79 o 
  -1   6   3      347.51      401.37     33.34 o 
   0   6   3      261.77      584.70     96.51 o 
   1   6   3    43456.86    42693.68    647.02 o 
   2   6   3      225.51      301.77     38.74 o 
   3   6   3     7781.01     7855.92    190.45 o 
   4   6   3    11971.74    11635.86    222.35 o 
   5   6   3      919.63      930.82     59.04 o 
   6   6   3      129.91      124.51     40.94 o 
   7   6   3    16203.02    16088.66    303.82 o 
   8   6   3     4246.71     4240.61    135.28 o 
   9   6   3      898.68      976.47    103.76 o 
  10   6   3     6199.62     6232.26    229.45 o 
  11   6   3     6786.35     6853.09    253.83 o 
  12   6   3      128.05      252.03    108.22 o 
  13   6   3     5747.04     5833.06    262.50 o 
 -13   7   3     3132.27     2962.49    259.47 o 
 -12   7   3     2781.32     2853.60    235.38 o 
 -11   7   3      366.53      450.49    129.29 o 
 -10   7   3    16200.68    16417.36    521.92 o 
  -9   7   3     1392.56     1161.46    216.45 o 
  -8   7   3     1918.67     1650.13    153.46 o 
  -7   7   3     4580.40     5167.32    234.13 o 
  -6   7   3    14922.89    15061.38    324.55 o 
  -5   7   3      494.87      552.29     48.68 o 
  -4   7   3    33499.68    33276.37    665.03 o 
  -3   7   3     6674.31     6978.36    159.15 o 
  -2   7   3     2631.56     2642.92     73.58 o 
  -1   7   3     3137.76     3027.39     83.30 o 
   0   7   3    26857.79    26888.98    427.75 o 
   1   7   3      934.49      991.31     54.89 o 
   2   7   3    46130.10    45813.35    701.15 o 
   3   7   3    10138.69     9965.07    200.82 o 
   4   7   3      838.96      901.89     71.95 o 
   5   7   3     5262.15     5561.49    141.15 o 
   6   7   3     8296.61     7956.44    181.30 o 
   7   7   3      520.00      629.61     60.66 o 
   8   7   3    18336.41    18233.81    588.37 o 
   9   7   3     9236.20     8992.64    317.90 o 
  10   7   3      101.28      170.44     83.64 o 
  11   7   3      543.47      705.52    133.03 o 
  12   7   3     8503.74     8784.99    309.12 o 
 -12   8   3    14844.70    14772.56    533.72 o 
 -11   8   3       16.98       58.01    119.41 o 
 -10   8   3       11.21      -27.17    101.38 o 
  -9   8   3      360.19      340.58    116.68 o 
  -8   8   3    11617.01    11969.98    408.56 o 
  -7   8   3     2489.44     2457.00    218.73 o 
  -6   8   3    19855.10    20255.48    554.05 o 
  -5   8   3      235.33      301.08     57.98 o 
  -4   8   3     1969.15     2063.16    117.41 o 
  -3   8   3     3291.59     3486.46     91.66 o 
  -2   8   3    19045.56    18925.77    376.25 o 
  -1   8   3     4763.70     4916.30    118.22 o 
   0   8   3    14735.13    14362.62    258.52 o 
   1   8   3     1255.57     1335.84     74.44 o 
   2   8   3    12176.94    12237.10    235.65 o 
   3   8   3     2350.58     2412.51     91.16 o 
   4   8   3    33042.40    32864.35    533.46 o 
   5   8   3     1106.16     1170.04     70.00 o 
   6   8   3     6195.44     6315.18    160.74 o 
   7   8   3      435.38      481.41     80.49 o 
   8   8   3    12001.29    12137.75    322.18 o 
   9   8   3     1676.54     1656.66    129.95 o 
  10   8   3    18370.72    18750.49    651.20 o 
  11   8   3      109.25      107.16     91.08 o 
  12   8   3     1649.98     1739.77    161.05 o 
 -12   9   3     1783.89     2006.47    283.82 o 
 -11   9   3     2795.23     3073.16    249.60 o 
 -10   9   3     7962.30     7819.50    431.77 o 
  -9   9   3      560.91      423.02    125.28 o 
  -8   9   3     2773.32     2712.78    202.07 o 
  -7   9   3     5629.66     6322.09    317.28 o 
  -6   9   3     6760.32     6198.53    266.93 o 
  -5   9   3     1153.44     1186.61    127.76 o 
  -4   9   3    16043.07    15870.07    350.95 o 
  -3   9   3     2716.61     2802.91    109.46 o 
  -2   9   3      767.63      817.02     63.14 o 
  -1   9   3     8785.44     8696.59    180.40 o 
   0   9   3     8469.26     8504.72    180.57 o 
   1   9   3      360.75      414.46     48.92 o 
   2   9   3    23926.29    24050.37    409.83 o 
   3   9   3    10288.04    10738.47    302.57 o 
   4   9   3        0.01       31.95     40.83 o 
   5   9   3     8234.09     8686.45    202.76 o 
   6   9   3     7206.60     7148.10    219.85 o 
   7   9   3     2012.07     1965.95    125.84 o 
   8   9   3     9919.24    10001.78    290.51 o 
   9   9   3     7351.28     7642.82    258.20 o 
  10   9   3     2823.13     3085.68    177.42 o 
  11   9   3     2957.99     3031.17    186.37 o 
 -11  10   3     8383.10     8826.60    410.24 o 
 -10  10   3      931.49      781.52    161.26 o 
  -9  10   3     6341.06     6156.68    313.72 o 
  -8  10   3      136.65      152.86    120.18 o 
  -7  10   3      738.96      756.60    273.81 o 
  -6  10   3     4446.12     4449.34    235.60 o 
  -5  10   3    25458.14    25438.36    671.85 o 
  -4  10   3     1055.19      979.23    139.29 o 
  -3  10   3    11124.03    10931.15    350.78 o 
  -2  10   3     1183.66     1055.54    119.93 o 
  -1  10   3     2145.37     2070.72    105.54 o 
   0  10   3     3237.51     3376.03    110.92 o 
   1  10   3    41600.39    41292.91    762.69 o 
   2  10   3     1590.36     1642.34     84.17 o 
   3  10   3     6677.63     6872.27    172.71 o 
   4  10   3      587.14      632.87     65.25 o 
   5  10   3     2992.54     3045.23    177.07 o 
   6  10   3     1579.80     1755.03    120.94 o 
   7  10   3    24315.71    24257.39    543.14 o 
   8  10   3      581.87      613.26     98.00 o 
   9  10   3     1425.77     1470.65    132.51 o 
  10  10   3      808.21      769.16    120.76 o 
 -10  11   3     1608.55     1765.81    216.72 o 
  -9  11   3     1655.69     1583.77    319.10 o 
  -8  11   3     1225.40     1481.29    179.39 o 
  -7  11   3    15159.97    15525.42    508.51 o 
  -6  11   3     6624.97     6227.80    286.62 o 
  -5  11   3     1769.15     1668.77    157.75 o 
  -4  11   3     2956.39     2795.05    274.27 o 
  -3  11   3     7628.38     7168.63    279.89 o 
  -2  11   3     1365.26     1382.50    208.71 o 
  -1  11   3    15582.05    15342.24    380.43 o 
   0  11   3     5391.90     5511.02    261.75 o 
   1  11   3      397.08      509.07     61.70 o 
   2  11   3     2260.90     2539.90    108.06 o 
   3  11   3    14851.33    14931.16    298.61 o 
   4  11   3      813.94      906.21     96.33 o 
   5  11   3    11061.63    11017.90    298.28 o 
   6  11   3     1833.07     1843.24    127.80 o 
   7  11   3       96.01      247.83     85.38 o 
   8  11   3     1709.31     1723.96    138.01 o 
   9  11   3    13513.14    14005.76    386.29 o 
  10  11   3      355.25      439.28    301.35 o 
  -9  12   3     1319.03     1687.69    207.78 o 
  -8  12   3     4474.54     4148.35    271.63 o 
  -7  12   3        4.91      153.25    118.41 o 
  -6  12   3    10571.02    10116.73    388.26 o 
  -5  12   3     5902.65     5546.81    432.22 o 
  -4  12   3      720.31      855.21    329.57 o 
  -3  12   3      843.82      779.52    120.37 o 
  -2  12   3    12387.86    12038.72    668.93 o 
  -1  12   3       23.51       30.25     73.93 o 
   0  12   3     3790.78     3683.78    127.23 o 
   1  12   3    10604.42    10900.90    360.82 o 
   2  12   3     5143.71     5376.92    213.54 o 
   3  12   3      769.44      666.31     93.11 o 
   4  12   3     7851.45     8217.33    253.52 o 
   5  12   3     1835.98     1961.28    133.76 o 
   6  12   3     3334.32     3464.47    173.04 o 
   7  12   3     6406.29     6687.87    245.22 o 
   8  12   3     5157.50     5880.37    938.42 o 
   9  12   3      267.44      104.14    170.93 o 
  -8  13   3     2397.91     2289.77    225.74 o 
  -7  13   3        6.31      -44.45    147.49 o 
  -6  13   3     9688.69     9550.06    534.19 o 
  -5  13   3      770.17      898.83    150.10 o 
  -4  13   3    16398.72    15845.26    497.22 o 
  -3  13   3      269.88      215.93     98.44 o 
  -2  13   3     1771.13     1704.91    156.80 o 
  -1  13   3      229.03      336.91    151.13 o 
   0  13   3    14362.83    13375.59    726.06 o 
   1  13   3     1078.74     1094.46    100.96 o 
   2  13   3    13963.65    14353.78    480.58 o 
   3  13   3       87.69      215.73    102.14 o 
   4  13   3      307.56      267.79    106.19 o 
   5  13   3      493.91      605.39    102.23 o 
   6  13   3    13245.45    13565.98    369.06 o 
   7  13   3      638.76      648.79    148.91 o 
  -6  14   3     6623.15     6153.97    344.14 o 
  -5  14   3     5197.09     5108.04    287.66 o 
  -4  14   3      736.15      666.30    187.32 o 
  -3  14   3     1810.31     1732.40    173.27 o 
  -2  14   3     6411.70     6553.88    356.89 o 
  -1  14   3       39.65       66.42     92.84 o 
   0  14   3     8189.20     7861.51    480.25 o 
   1  14   3    10619.76     9755.64    534.87 o 
   2  14   3     1775.23     1718.42    245.36 o 
   3  14   3      876.42      828.55    109.14 o 
   4  14   3     5453.69     5664.72    346.01 o 
   5  14   3      161.30       -1.96    156.82 o 
   6  14   3     2810.17     3426.38    338.22 o 
  -4  15   3     1938.63     1761.31    191.55 o 
  -3  15   3     3431.94     3280.06    230.51 o 
  -2  15   3      192.40      179.13    112.43 o 
  -1  15   3    14188.92    12397.69    653.68 o 
   0  15   3      174.75       45.52    176.17 o 
   1  15   3      662.63      507.56    198.93 o 
   2  15   3     1059.61     1187.65    242.17 o 
 -14   0   4     1495.00     1219.97    229.43 o 
 -12   0   4     2044.56     2223.07    168.62 o 
 -10   0   4    41717.46    42240.40    971.60 o 
  -8   0   4     6490.23     6836.61    309.32 o 
  -6   0   4     2029.95     2098.98    106.92 o 
  -4   0   4   143773.73   133860.47   2698.51 o 
  -2   0   4    11805.58    11145.48    451.80 o 
   0   0   4      915.05      956.51     51.83 o 
   4   0   4     3831.61     3780.36    140.15 o 
   6   0   4     4484.99     4743.76    251.73 o 
   8   0   4    23770.98    23292.55    586.81 o 
  10   0   4        8.76      -50.85     75.83 o 
  12   0   4     8533.16     8455.04    336.83 o 
  14   0   4     3797.53     3596.49    249.73 o 
 -14   1   4      727.91      977.34    215.77 o 
 -13   1   4      250.07      353.03     94.18 o 
 -12   1   4    12232.74    13185.82    343.56 o 
 -11   1   4     6487.63     6963.17    214.66 o 
 -10   1   4      350.77      445.17     64.80 o 
  -9   1   4    16529.40    17161.20    371.03 o 
  -8   1   4     5987.16     6232.05    183.58 o 
  -7   1   4        7.69      125.63     34.32 o 
  -6   1   4     9645.09     9946.90    192.41 o 
  -5   1   4    21637.60    22276.25    357.80 o 
  -4   1   4     1685.44     1960.42     59.22 o 
  -3   1   4    25054.90    24925.37    381.77 o 
  -2   1   4    23367.14    22579.63    375.37 o 
  -1   1   4      415.69      509.78     47.26 o 
   0   1   4     1850.81     1868.63     59.99 o 
   1   1   4     8941.18     8561.01    153.55 o 
   2   1   4     1496.20     1392.69     73.19 o 
   3   1   4    21508.66    20969.80    338.96 o 
   4   1   4    74805.09    71841.10   1056.65 o 
   5   1   4     1142.47     1101.97     60.14 o 
   6   1   4     1993.04     1946.51    153.94 o 
   7   1   4     3388.26     3869.25    121.33 o 
   8   1   4     6891.63     6785.13    176.25 o 
   9   1   4     7525.55     7846.57    200.80 o 
  10   1   4    37131.09    36296.57    621.71 o 
  11   1   4     3527.50     3667.66    170.04 o 
  12   1   4     2084.72     2023.51    125.86 o 
  13   1   4     1442.25     1558.63    124.50 o 
 -14   2   4      422.60      381.68    131.15 o 
 -13   2   4     5280.34     5684.84    327.98 o 
 -12   2   4      153.16      257.62     80.72 o 
 -11   2   4    16673.42    17109.82    401.55 o 
 -10   2   4     8277.97     8679.97    297.51 o 
  -9   2   4     6499.25     6935.94    205.79 o 
  -8   2   4       56.23       15.25     35.02 o 
  -7   2   4    10658.31    11042.66    214.69 o 
  -6   2   4     1467.91     1542.93     89.68 o 
  -5   2   4    23663.17    24781.37    392.46 o 
  -4   2   4    10188.81     9840.79    172.77 o 
  -3   2   4    44003.03    42181.24    554.80 o 
  -2   2   4     2921.12     2999.49     72.02 o 
  -1   2   4     9436.98     9258.16    158.26 o 
   0   2   4     2691.32     2703.71     66.14 o 
   1   2   4     7585.27     7560.69    140.87 o 
   2   2   4    16489.50    16484.62    271.88 o 
   3   2   4    60360.64    58033.03    920.69 o 
   4   2   4     3181.02     3282.00    101.32 o 
   5   2   4    23618.55    23013.44    384.18 o 
   6   2   4      500.28      604.47     53.74 o 
   7   2   4      130.86      114.67     43.02 o 
   8   2   4     2536.43     2530.91    106.35 o 
   9   2   4    30040.47    29956.06    521.49 o 
  10   2   4       30.99       84.36     60.94 o 
  11   2   4    20789.79    21064.63    417.48 o 
  12   2   4     1063.47     1045.99    103.14 o 
  13   2   4       44.03       50.22     75.13 o 
 -14   3   4       14.31      -42.73    217.82 o 
 -13   3   4      504.59      531.69    131.35 o 
 -12   3   4     2394.60     2479.26    192.24 o 
 -11   3   4    22308.70    22232.46    488.83 o 
 -10   3   4       27.16      -36.55     53.53 o 
  -9   3   4    30487.62    31672.29    679.52 o 
  -8   3   4      416.17      560.60     51.81 o 
  -7   3   4      137.50      204.98     35.54 o 
  -6   3   4     1097.39     1167.20     70.49 o 
  -5   3   4    43346.77    42743.01    642.19 o 
  -4   3   4      342.00      422.47     24.92 o 
  -3   3   4    89930.91    85146.70   1419.68 o 
  -2   3   4     5478.46     5788.66    135.53 o 
  -1   3   4      128.22      260.86     29.63 o 
   0   3   4     1456.54     1637.70    114.22 o 
   1   3   4    28703.32    27318.27    457.46 o 
   3   3   4    58223.32    55729.09    830.50 o 
   4   3   4     7723.89     7879.64    164.87 o 
   5   3   4     1331.52     1249.84     67.94 o 
   6   3   4      165.89      197.54     54.34 o 
   7   3   4    11957.59    11866.31    242.92 o 
   8   3   4      301.71      314.15     55.84 o 
   9   3   4    13867.27    13709.75    288.22 o 
  10   3   4      488.77      618.82     79.21 o 
  11   3   4     7014.57     7037.79    207.56 o 
  12   3   4       22.73      -41.44     66.13 o 
  13   3   4     4157.60     4058.53    310.91 o 
 -14   4   4     1194.96     1452.48    203.71 o 
 -13   4   4     2725.06     2751.34    220.88 o 
 -12   4   4      110.74      127.78    109.43 o 
 -11   4   4     9099.70     9075.19    649.59 o 
 -10   4   4    25730.91    25726.30    863.31 o 
  -9   4   4     1064.87     1153.48    165.76 o 
  -8   4   4     5708.28     5691.40    172.10 o 
  -7   4   4     6830.30     7189.18    269.72 o 
  -6   4   4     1320.59     1381.14     79.83 o 
  -5   4   4     6890.58     7215.97    136.01 o 
  -4   4   4    48658.36    48659.41   1072.19 o 
  -3   4   4     5584.25     6017.13    175.07 o 
  -2   4   4     8796.73     9251.94    319.15 o 
  -1   4   4     6946.98     6929.91    130.84 o 
   0   4   4     2004.85     2080.72     63.15 o 
   1   4   4      864.73      880.46     55.43 o 
   2   4   4    36112.78    33974.67    524.61 o 
   3   4   4    10302.24     9971.59    192.03 o 
   4   4   4      166.96      236.10     37.79 o 
   5   4   4    16049.89    15388.46    345.15 o 
   6   4   4     3556.36     3379.03    147.24 o 
   7   4   4       73.45       35.73     41.71 o 
   8   4   4    17919.73    18067.48    343.29 o 
   9   4   4    16342.71    16592.05    332.78 o 
  10   4   4        2.81       86.91     60.31 o 
  11   4   4     7934.08     8376.08    229.05 o 
  12   4   4     4698.60     4789.46    308.41 o 
  13   4   4       32.24       -9.29     95.63 o 
 -13   5   4        7.17      175.66    122.10 o 
 -12   5   4    11994.95    11844.85    439.36 o 
 -11   5   4      170.16      141.50    104.28 o 
 -10   5   4     2746.08     2917.04    198.76 o 
  -9   5   4      609.62      798.69    123.92 o 
  -8   5   4    10927.45    10533.17    287.02 o 
  -7   5   4        6.45       30.90     36.40 o 
  -6   5   4    22933.53    22752.72    643.09 o 
  -5   5   4     1161.95     1117.17     99.11 o 
  -4   5   4       42.73       76.13     51.18 o 
  -3   5   4      832.71      884.38     63.50 o 
  -2   5   4    51147.95    50840.24    891.08 o 
  -1   5   4      605.71      755.29     50.99 o 
   0   5   4    19937.84    20196.23    327.46 o 
   1   5   4       74.75      116.61     51.34 o 
   2   5   4     6148.53     6469.91    142.20 o 
   3   5   4     3805.63     3906.43    115.18 o 
   4   5   4    43617.78    42674.76    661.07 o 
   5   5   4      881.19      891.90     59.35 o 
   6   5   4     4872.80     5032.63    164.13 o 
   7   5   4       12.20      -42.42     39.64 o 
   8   5   4     1989.69     1878.42     95.69 o 
   9   5   4        4.53       66.46     52.00 o 
  10   5   4    36526.71    35681.74    616.92 o 
  11   5   4       20.27      186.28     89.68 o 
  12   5   4     2075.89     1823.25    157.31 o 
  13   5   4       62.78       79.39    102.92 o 
 -13   6   4     1494.83     1527.57    198.08 o 
 -12   6   4     1309.18     1488.76    238.30 o 
 -11   6   4     1195.36     1289.47    175.94 o 
 -10   6   4    24124.50    25005.10   1072.48 o 
  -9   6   4     2258.87     2247.43    309.32 o 
  -8   6   4     5463.14     5661.95    451.34 o 
  -7   6   4     2564.19     2679.12    379.42 o 
  -6   6   4     3992.39     3683.34    182.74 o 
  -5   6   4     3594.06     3611.54    171.87 o 
  -4   6   4    53155.69    52428.12   1258.43 o 
  -3   6   4     8978.40     9089.91    342.96 o 
  -2   6   4     7612.32     7579.28    141.64 o 
  -1   6   4     9353.49     9441.26    175.43 o 
   0   6   4     7277.16     7311.77    150.03 o 
   1   6   4     2670.97     2847.45     88.16 o 
   2   6   4    39368.28    37886.55    589.31 o 
   3   6   4     8258.54     8313.00    183.45 o 
   4   6   4     3399.16     3448.36    186.76 o 
   5   6   4     7435.37     7334.66    170.20 o 
   6   6   4    18024.52    17863.24    446.46 o 
   7   6   4       26.08       49.85     44.26 o 
   8   6   4    12105.24    12209.51    262.02 o 
   9   6   4     4690.41     4794.07    156.59 o 
  10   6   4       66.27      156.53     81.81 o 
  11   6   4     1591.78     1738.48    148.91 o 
  12   6   4     4757.34     4980.19    234.38 o 
 -13   7   4      236.20      251.95    142.03 o 
 -12   7   4     2092.57     2317.22    492.54 o 
 -11   7   4     9068.70     9348.68    387.88 o 
 -10   7   4      788.47      767.33    143.98 o 
  -9   7   4    14883.36    15007.43    479.72 o 
  -8   7   4     1763.68     2015.41    221.23 o 
  -7   7   4      951.83      986.95    149.76 o 
  -6   7   4     2333.35     2238.91    155.77 o 
  -5   7   4    18333.61    17673.44   1679.73 o 
  -4   7   4       94.57      188.92     66.76 o 
  -3   7   4    27585.67    28097.30    436.55 o 
  -2   7   4     6754.59     6743.70    135.37 o 
  -1   7   4       65.61      176.82     30.61 o 
   0   7   4     4600.04     4689.67    172.93 o 
   1   7   4    25427.78    26497.91    431.69 o 
   2   7   4     1391.68     1453.20     81.34 o 
   3   7   4    15876.77    16170.33    338.08 o 
   4   7   4    11878.75    12054.07    238.80 o 
   5   7   4     8251.60     8545.91    285.29 o 
   6   7   4     1912.56     1850.83     88.81 o 
   7   7   4    16397.79    16575.87    319.67 o 
   8   7   4     2868.98     2749.22    115.31 o 
   9   7   4     4784.66     5034.43    267.33 o 
  10   7   4     4393.41     4705.92    208.65 o 
  11   7   4     2574.10     2200.85    172.23 o 
  12   7   4      665.26      553.60    124.89 o 
 -12   8   4        2.43      -23.90    128.83 o 
 -11   8   4     8328.32     7977.18    363.39 o 
 -10   8   4     1082.87     1224.53    167.49 o 
  -9   8   4      930.08      947.62    147.98 o 
  -8   8   4      662.56      527.91    122.83 o 
  -7   8   4    23301.82    23125.43    631.14 o 
  -6   8   4      140.93      226.01     90.29 o 
  -5   8   4     6578.10     6917.04    266.63 o 
  -4   8   4      308.02      407.81     85.36 o 
  -3   8   4     8397.56     8754.23    288.47 o 
  -2   8   4        1.77       27.75     26.22 o 
  -1   8   4    41354.16    41372.15    725.80 o 
   0   8   4      181.09      259.67     49.74 o 
   1   8   4     3195.90     3494.35    181.54 o 
   2   8   4      233.16      278.51     45.77 o 
   3   8   4    17365.72    17364.21    320.04 o 
   4   8   4      302.45      327.52     51.36 o 
   5   8   4    18468.99    18259.50    337.84 o 
   6   8   4      193.69      229.56     63.60 o 
   7   8   4      357.40      395.14     80.13 o 
   8   8   4      163.39       68.85     83.34 o 
   9   8   4    12880.56    12701.07    350.14 o 
  10   8   4       10.39      127.98     85.58 o 
  11   8   4     9244.62     8974.37    308.26 o 
 -12   9   4     2761.19     2758.56    253.97 o 
 -11   9   4     3130.48     3055.69    251.12 o 
 -10   9   4      202.89      397.90    217.14 o 
  -9   9   4    12434.83    11655.18    430.63 o 
  -8   9   4     7049.69     6723.55    305.84 o 
  -7   9   4      206.79      410.35    110.24 o 
  -6   9   4    13985.62    13737.50    895.86 o 
  -5   9   4     9491.16     9735.60    947.52 o 
  -4   9   4      405.47      235.82     82.18 o 
  -3   9   4    15515.70    15456.69    439.16 o 
  -2   9   4    10061.19    10298.30    200.05 o 
  -1   9   4      307.83      362.15     51.51 o 
   0   9   4     9976.80    10302.77    212.49 o 
   1   9   4    12107.88    12191.87    241.28 o 
   2   9   4      723.94      814.82     64.85 o 
   3   9   4     5966.72     5983.52    158.45 o 
   4   9   4     7591.58     7482.88    184.06 o 
   5   9   4      959.86     1010.67     78.78 o 
   6   9   4     5351.01     5191.13    189.42 o 
   7   9   4    12310.36    12043.98    320.19 o 
   8   9   4     1509.53     1782.66    177.99 o 
   9   9   4     2578.78     2706.43    163.01 o 
  10   9   4     6902.84     7166.09    362.62 o 
  11   9   4     1131.71     1071.78    137.41 o 
 -11  10   4     1221.32     1140.12    190.84 o 
 -10  10   4    12231.47    12016.81    464.88 o 
  -9  10   4       20.99       63.17    116.36 o 
  -8  10   4     9273.03     8597.45    358.63 o 
  -7  10   4      658.69      536.88    214.86 o 
  -6  10   4     3509.69     3278.23    503.01 o 
  -5  10   4     1271.06     1271.78    142.66 o 
  -4  10   4    22698.35    21243.34    799.35 o 
  -3  10   4      798.75      914.43    115.10 o 
  -2  10   4     7712.00     7462.48    578.57 o 
  -1  10   4     1848.41     1960.00     88.15 o 
   0  10   4    13352.78    13375.26    260.40 o 
   1  10   4      846.50      953.25     69.84 o 
   2  10   4    17933.40    18168.39    363.28 o 
   3  10   4      481.00      563.63     65.75 o 
   4  10   4     2064.25     2054.50    100.01 o 
   5  10   4      796.76      965.07     99.10 o 
   6  10   4    13742.36    13571.27    344.82 o 
   7  10   4       64.65       59.79     72.39 o 
   8  10   4    12907.66    13194.34    358.42 o 
   9  10   4      107.30      130.43     87.26 o 
  10  10   4       19.65      108.41     91.64 o 
 -10  11   4      525.65      489.09    153.51 o 
  -9  11   4     1725.88     1459.39    195.21 o 
  -8  11   4    14081.01    14508.96    504.11 o 
  -7  11   4        6.41      -52.22     94.48 o 
  -6  11   4    12166.72    11567.32    411.60 o 
  -5  11   4     1840.78     1783.67    179.35 o 
  -4  11   4      116.61      121.53     91.97 o 
  -3  11   4     1172.93     1138.95    130.21 o 
  -2  11   4    16448.19    15892.88    467.44 o 
  -1  11   4      171.29      136.91     83.97 o 
   0  11   4    19926.47    20017.25    363.95 o 
   1  11   4     3561.78     3574.18    126.13 o 
   2  11   4      935.91      994.66     77.93 o 
   3  11   4      668.16      721.69     78.91 o 
   4  11   4    14560.23    15066.43    526.45 o 
   5  11   4       28.01       63.08     70.77 o 
   6  11   4     9009.08     9297.45    279.43 o 
   7  11   4     3365.59     3511.26    175.99 o 
   8  11   4     3556.12     3619.39    188.04 o 
   9  11   4       52.14      181.87     95.78 o 
  -9  12   4      517.37      538.13    158.49 o 
  -8  12   4     2850.31     2588.30    368.04 o 
  -7  12   4    15018.10    14687.01    506.43 o 
  -6  12   4      942.13      962.22    154.57 o 
  -5  12   4     1151.65      786.20    137.97 o 
  -4  12   4     4310.59     4201.12    344.60 o 
  -3  12   4      995.10      943.04    130.99 o 
  -2  12   4      330.39      316.29     99.84 o 
  -1  12   4    19566.31    18021.83    964.82 o 
   0  12   4     2890.45     2507.36    169.42 o 
   1  12   4      243.11      308.95     68.92 o 
   2  12   4     6555.67     6693.12    184.91 o 
   3  12   4     4560.53     4401.24    181.80 o 
   4  12   4       16.56      166.48     74.28 o 
   5  12   4    10783.29    11567.73    459.89 o 
   6  12   4     2816.71     2809.86    162.77 o 
   7  12   4       43.71      165.09     89.45 o 
   8  12   4     5035.80     5197.35    231.06 o 
  -8  13   4       54.05       43.88    133.84 o 
  -7  13   4      420.44      338.77    133.66 o 
  -6  13   4      416.82      549.50    140.25 o 
  -5  13   4     8920.17     9213.21    720.14 o 
  -4  13   4      183.75      261.06    116.50 o 
  -3  13   4     9433.87     9240.77    355.85 o 
  -2  13   4      603.07      685.88    126.87 o 
  -1  13   4      423.91      616.40    137.70 o 
   0  13   4      277.98      337.11    106.01 o 
   1  13   4    17002.39    17199.72    502.74 o 
   2  13   4     1085.80     1047.14    154.68 o 
   3  13   4     5648.22     5695.65    232.93 o 
   4  13   4       82.40       60.46     80.05 o 
   5  13   4      889.41      939.09    117.30 o 
   6  13   4      328.76      305.97     96.76 o 
   7  13   4    17940.43    18822.98    481.32 o 
  -6  14   4     3704.73     3579.59    310.68 o 
  -5  14   4     3108.91     2832.37    245.59 o 
  -4  14   4     2765.21     2691.83    218.33 o 
  -3  14   4     2109.62     1942.45    183.84 o 
  -2  14   4     3918.63     3491.30    231.25 o 
  -1  14   4    11321.06    11305.44    400.36 o 
   0  14   4     3291.23     3167.19    208.87 o 
   1  14   4     3389.67     3749.12    345.05 o 
   2  14   4     2405.88     1939.66    269.94 o 
   3  14   4     4377.73     3294.82    318.19 o 
   4  14   4     1014.39     1172.57    125.19 o 
   5  14   4    10113.49    10166.56    315.30 o 
  -3  15   4      348.41      316.35    126.39 o 
  -2  15   4     8806.60     7844.11    341.72 o 
  -1  15   4      231.28      467.50    206.21 o 
   0  15   4     8675.19     8786.50    549.44 o 
   1  15   4     2890.10     2739.92    320.92 o 
   2  15   4      656.04      602.25    216.23 o 
 -13   0   5     1768.09     1840.88    228.97 o 
 -11   0   5    10685.51    10998.05    357.43 o 
  -9   0   5    21432.64    21829.03    841.91 o 
  -7   0   5     3546.45     3827.60    155.22 o 
  -5   0   5    39047.10    39364.41    849.76 o 
  -3   0   5   127745.77   119979.12   2425.36 o 
  -1   0   5      164.39      286.15     35.73 o 
   1   0   5    34279.51    33903.09    782.05 o 
   3   0   5    90894.07    82191.94   2291.31 o 
   5   0   5     1068.85     1135.91     90.44 o 
   7   0   5    11798.22    12291.54    358.23 o 
   9   0   5    18618.55    18493.68    514.80 o 
  11   0   5     1426.53     1813.56    238.76 o 
  13   0   5     4323.24     4431.13    269.30 o 
 -14   1   5     2902.12     3256.13    313.19 o 
 -13   1   5     4024.57     4132.58    237.70 o 
 -12   1   5       61.12      198.84     77.23 o 
 -11   1   5    19770.39    20038.99    500.53 o 
 -10   1   5    15596.48    16220.40    319.45 o 
  -9   1   5       45.45      111.38     44.87 o 
  -8   1   5     1279.47     1567.89     78.15 o 
  -7   1   5    10482.99    10982.23    216.23 o 
  -6   1   5      148.70      275.00     36.49 o 
  -5   1   5    20457.04    20791.62    339.90 o 
  -4   1   5    26019.09    26056.23    407.51 o 
  -3   1   5     8226.32     8717.45    158.39 o 
  -2   1   5    12814.02    13107.77    356.38 o 
  -1   1   5    26907.29    25501.93    393.38 o 
   0   1   5      191.09      300.13     41.24 o 
   1   1   5    10606.85    10379.00    186.15 o 
   2   1   5    27353.73    27205.63    428.48 o 
   3   1   5    15261.07    15149.73    264.48 o 
   4   1   5     7885.29     8091.01    180.77 o 
   5   1   5    21787.30    20993.23    361.10 o 
   6   1   5     1191.24     1223.52     71.56 o 
   7   1   5     1322.37     1302.94    126.45 o 
   8   1   5     9599.14     9967.73    229.03 o 
   9   1   5    12791.73    12737.38    280.00 o 
  10   1   5       18.57       82.87     61.87 o 
  11   1   5    12823.07    13004.58    305.62 o 
  12   1   5      962.28      984.00    108.23 o 
  13   1   5       12.15       68.15     95.12 o 
 -14   2   5     1031.70      850.32    152.20 o 
 -13   2   5       33.49       71.93    102.20 o 
 -12   2   5    14368.15    14328.34    460.75 o 
 -11   2   5       72.20      109.32     69.39 o 
 -10   2   5     7195.05     7255.73    333.32 o 
  -9   2   5     8338.56     8535.28    196.73 o 
  -8   2   5     4366.04     4569.25    126.85 o 
  -7   2   5      457.99      494.05     45.44 o 
  -6   2   5    23482.61    24091.97    391.97 o 
  -5   2   5     3987.44     4314.70    114.33 o 
  -4   2   5     1226.63     1418.17    138.89 o 
  -3   2   5    12812.28    12982.15    218.52 o 
  -2   2   5    27533.22    26281.68    404.96 o 
  -1   2   5      106.97      205.28     43.36 o 
   0   2   5    25568.12    24751.77    386.52 o 
   1   2   5     3909.62     3860.79    139.36 o 
   2   2   5      241.13      375.38     57.25 o 
   3   2   5    11491.07    11131.66    209.25 o 
   4   2   5    48494.13    46556.80    713.37 o 
   5   2   5        5.36       67.43     33.63 o 
   6   2   5     9514.44     9172.76    200.17 o 
   7   2   5     2769.60     2705.11    180.68 o 
   8   2   5      114.08      215.04     55.96 o 
   9   2   5     4713.55     4886.85    160.00 o 
  10   2   5    37357.01    36479.75    632.53 o 
  11   2   5       46.83      157.62     70.17 o 
  12   2   5     3138.96     3315.09    156.05 o 
  13   2   5      424.72      570.53    100.70 o 
 -14   3   5     4010.40     3945.03    258.63 o 
 -13   3   5       25.96     -100.56    102.02 o 
 -12   3   5        4.83        8.76     93.50 o 
 -11   3   5      188.90      272.63    109.25 o 
 -10   3   5    19365.89    19408.95    425.49 o 
  -9   3   5      601.10      688.72     63.01 o 
  -8   3   5    10548.01    10691.93    328.26 o 
  -7   3   5      635.88      653.51     80.24 o 
  -6   3   5     1568.91     1709.67     62.77 o 
  -5   3   5      444.61      444.02     39.48 o 
  -4   3   5    79971.86    74829.67   1886.74 o 
  -3   3   5     4685.70     4772.26    129.22 o 
  -2   3   5    23755.18    23450.47    322.35 o 
  -1   3   5      638.57      683.57     35.92 o 
   0   3   5     6391.12     6467.06    159.20 o 
   1   3   5      684.22      745.99     43.08 o 
   2   3   5    86784.31    81402.71   1448.45 o 
   3   3   5     8442.51     8311.72    171.13 o 
   4   3   5    13859.52    13394.09    249.41 o 
   5   3   5     1915.37     1956.06    108.94 o 
   6   3   5     8726.97     8705.34    251.84 o 
   7   3   5     2362.81     2370.27    123.52 o 
   8   3   5    16220.63    15565.96    311.81 o 
   9   3   5     3598.52     3657.45    139.60 o 
  10   3   5     2801.97     2682.58    183.64 o 
  11   3   5      727.76      877.93     95.43 o 
  12   3   5     5696.94     5630.41    200.29 o 
  13   3   5      776.28      896.46    137.92 o 
 -14   4   5     1850.19     1544.82    196.67 o 
 -13   4   5     3046.53     2881.52    243.54 o 
 -12   4   5     6123.12     6266.35    300.46 o 
 -11   4   5     6653.23     6437.70    293.42 o 
 -10   4   5     5852.24     5523.45    441.78 o 
  -9   4   5    13887.95    14520.84    488.67 o 
  -8   4   5     3970.42     4103.15    137.65 o 
  -7   4   5     1919.56     1975.23     68.61 o 
  -6   4   5     4210.62     4154.48    130.75 o 
  -5   4   5    17168.19    17601.27    348.12 o 
  -4   4   5     9852.80    10107.78    220.73 o 
  -3   4   5    28927.40    28621.43    520.86 o 
  -2   4   5    17105.19    17571.92    341.18 o 
  -1   4   5     1774.72     1824.03    112.75 o 
   0   4   5     6459.52     6476.99    133.90 o 
   1   4   5    14716.17    14442.11    252.23 o 
   2   4   5      461.58      567.50     45.85 o 
   3   4   5    32334.47    32304.21    512.45 o 
   4   4   5    30883.86    30791.73    498.76 o 
   5   4   5        4.82       84.11     37.22 o 
   6   4   5     2179.43     2108.11     92.59 o 
   7   4   5     3985.07     3961.35    129.18 o 
   8   4   5     4020.58     4025.49    157.10 o 
   9   4   5     5706.69     5868.62    176.31 o 
  10   4   5     7518.61     7420.36    244.68 o 
  11   4   5     3101.56     3050.12    143.76 o 
  12   4   5     2062.31     2306.98    173.83 o 
  13   4   5     4065.33     4164.49    367.43 o 
 -13   5   5     6389.37     6742.44    333.49 o 
 -12   5   5        0.81       89.51    169.11 o 
 -11   5   5    14997.51    14605.13    482.34 o 
 -10   5   5      171.50      287.69    121.77 o 
  -9   5   5      721.44      822.01    188.46 o 
  -8   5   5       55.75       73.84     79.28 o 
  -7   5   5    16850.29    16969.72    641.85 o 
  -6   5   5     1386.57     1415.27    118.60 o 
  -5   5   5    15405.84    16074.38    515.24 o 
  -4   5   5       11.75      195.07     82.35 o 
  -3   5   5     6747.60     6723.00    163.41 o 
  -2   5   5     1059.31     1145.92     79.22 o 
  -1   5   5    30813.12    31112.68    482.03 o 
   0   5   5     9488.82     9625.56    206.87 o 
   1   5   5     9358.01     9499.55    186.35 o 
   2   5   5      731.16      951.99     77.14 o 
   3   5   5    20656.25    21144.73    359.78 o 
   4   5   5      562.84      504.52     51.08 o 
   5   5   5    34135.59    33606.10    683.19 o 
   6   5   5     3582.19     3675.35    121.52 o 
   7   5   5     3880.76     3788.94    129.68 o 
   8   5   5      505.60      510.47     68.09 o 
   9   5   5    12492.03    12046.12    272.62 o 
  10   5   5     1418.44     1467.19    120.37 o 
  11   5   5    22174.73    21651.21    523.88 o 
  12   5   5      520.41      469.09    118.97 o 
 -13   6   5     1412.07     1606.30    202.56 o 
 -12   6   5     2904.26     2964.76    235.82 o 
 -11   6   5     1667.56     1946.74    188.98 o 
 -10   6   5       23.36       23.46     96.05 o 
  -9   6   5    28137.58    28230.78    746.43 o 
  -8   6   5      740.09      933.83    127.58 o 
  -7   6   5       76.28      162.24     99.46 o 
  -6   6   5     7477.57     7149.45    309.09 o 
  -5   6   5    12128.09    12047.33    360.00 o 
  -4   6   5     2023.39     2134.18    102.07 o 
  -3   6   5    49333.38    48973.39    856.26 o 
  -2   6   5     5204.57     5192.33    107.61 o 
  -1   6   5       76.82      191.47     29.80 o 
   0   6   5     9625.98     9647.15    188.17 o 
   1   6   5    15408.05    15761.33    279.70 o 
   2   6   5      353.00      347.75     44.74 o 
   3   6   5    38457.96    38126.02    602.73 o 
   4   6   5    12628.81    12892.68    251.91 o 
   5   6   5     1025.53      998.13     79.24 o 
   6   6   5     8023.75     8152.96    193.66 o 
   7   6   5    11324.10    10870.63    240.62 o 
   8   6   5       35.46       41.40     51.54 o 
   9   6   5    10262.96    10353.74    249.72 o 
  10   6   5     5265.87     5030.49    214.51 o 
  11   6   5     1293.77     1334.43    139.67 o 
  12   6   5     2168.71     2482.95    182.86 o 
 -12   7   5       14.75        6.21    119.69 o 
 -11   7   5     5317.06     5346.76    291.26 o 
 -10   7   5    14293.27    13342.26   1025.82 o 
  -9   7   5        8.20      -10.90     92.37 o 
  -8   7   5    16146.70    16596.27    504.20 o 
  -7   7   5     6857.25     6735.10    276.67 o 
  -6   7   5      570.60      557.17    100.27 o 
  -5   7   5     8012.59     7886.92    281.89 o 
  -4   7   5    37798.37    38359.84    892.23 o 
  -3   7   5      314.59      406.32     59.16 o 
  -2   7   5    15649.52    15222.72    260.91 o 
  -1   7   5     7071.84     7443.49    193.70 o 
   0   7   5     2578.21     2688.46     88.08 o 
   1   7   5      347.62      460.00     67.94 o 
   2   7   5    25612.83    25900.01    433.04 o 
   3   7   5      609.66      641.47     57.40 o 
   4   7   5     5933.40     6232.37    158.52 o 
   5   7   5    11168.63    11188.47    236.53 o 
   6   7   5      636.31      754.04     70.46 o 
   7   7   5      537.11      550.19     68.53 o 
   8   7   5    11153.20    11369.88    328.91 o 
   9   7   5      260.86      381.46     91.33 o 
  10   7   5      142.45      422.29    100.16 o 
  11   7   5     4714.89     4760.75    226.46 o 
  12   7   5     7153.90     6505.25    476.00 o 
 -12   8   5     8965.91     9173.44    414.08 o 
 -11   8   5     2204.41     2069.13    243.31 o 
 -10   8   5     4002.18     4081.43    256.82 o 
  -9   8   5      123.16       35.64     99.54 o 
  -8   8   5    12149.59    11993.12    415.49 o 
  -7   8   5     1422.37     1787.93    165.03 o 
  -6   8   5    11291.40    11050.17    371.86 o 
  -5   8   5     1139.93      978.05    118.45 o 
  -4   8   5     3006.65     3045.24    245.81 o 
  -3   8   5       10.95       58.73     65.85 o 
  -2   8   5    30382.13    30226.97    479.75 o 
  -1   8   5     2181.19     2255.98    107.29 o 
   0   8   5    15232.95    15469.44    396.85 o 
   1   8   5       29.52       89.04     38.88 o 
   2   8   5       58.29      161.22     44.47 o 
   3   8   5      369.80      524.29     92.68 o 
   4   8   5    28963.49    29533.80    627.44 o 
   5   8   5      376.85      394.98     59.89 o 
   6   8   5    18618.37    18661.00    355.61 o 
   7   8   5      374.15      378.46     67.29 o 
   8   8   5      920.16     1024.60    136.42 o 
   9   8   5      255.10      228.70     85.17 o 
  10   8   5    16699.77    16741.31    436.92 o 
  11   8   5      695.02      904.16    167.35 o 
 -11   9   5     1181.02     1135.51    234.21 o 
 -10   9   5     7421.47     7201.80    350.42 o 
  -9   9   5      119.38      138.09    109.32 o 
  -8   9   5     5435.96     5264.37    271.91 o 
  -7   9   5     2889.47     3224.75    382.15 o 
  -6   9   5     3784.31     3649.88    263.57 o 
  -5   9   5     1436.75     1586.77    244.22 o 
  -4   9   5     7425.75     7162.30    279.96 o 
  -3   9   5     6165.75     6344.29    278.59 o 
  -2   9   5     8055.15     8042.14    299.87 o 
  -1   9   5    14473.31    14440.04    287.92 o 
   0   9   5     5656.78     5742.09    164.92 o 
   1   9   5     3652.89     3939.13    122.76 o 
   2   9   5    12043.67    11916.94    308.15 o 
   3   9   5     9814.38    10182.83    224.95 o 
   4   9   5     8241.87     8201.04    198.41 o 
   5   9   5    18460.70    18451.02    351.82 o 
   6   9   5     7981.37     8343.04    208.74 o 
   7   9   5     1648.40     1844.55    130.37 o 
   8   9   5     5557.96     5499.50    219.29 o 
   9   9   5     3983.60     4002.33    331.35 o 
  10   9   5     1156.75     1438.26    145.18 o 
 -11  10   5     2307.64     1785.20    222.99 o 
 -10  10   5     1465.97     1591.86    202.05 o 
  -9  10   5    19504.33    19439.96    617.20 o 
  -8  10   5     2158.64     2153.18    252.87 o 
  -7  10   5     2808.72     2572.39    238.53 o 
  -6  10   5     1368.21     1171.39    261.06 o 
  -5  10   5     8150.52     7734.05    309.75 o 
  -4  10   5     2019.04     2153.89    165.61 o 
  -3  10   5    27965.41    26933.17    693.51 o 
  -2  10   5      930.35      740.19    139.07 o 
  -1  10   5     2593.08     2594.11    241.34 o 
   0  10   5       73.60       80.28     44.73 o 
   1  10   5    14412.52    14845.81    371.56 o 
   2  10   5     1315.88     1348.40     84.16 o 
   3  10   5    13966.20    14432.52    294.04 o 
   4  10   5     1093.47     1229.59     85.53 o 
   5  10   5       82.06       97.03     71.52 o 
   6  10   5       27.18        9.66     75.08 o 
   7  10   5     8873.23     9196.62    284.80 o 
   8  10   5       46.56       37.25     80.09 o 
   9  10   5     3296.74     3061.10    182.84 o 
  10  10   5     1084.04     1040.00    137.43 o 
 -10  11   5     2119.93     1812.60    221.59 o 
  -9  11   5       24.70       43.73    124.84 o 
  -8  11   5     4681.00     4241.66    366.45 o 
  -7  11   5    13566.46    12899.48    542.38 o 
  -6  11   5     1028.29      853.88    146.30 o 
  -5  11   5     4723.34     4503.46    243.84 o 
  -4  11   5     2684.71     2623.38    236.48 o 
  -3  11   5     1020.78     1215.26    192.33 o 
  -2  11   5     3555.90     3174.63    191.98 o 
  -1  11   5    29310.79    28188.47    720.80 o 
   0  11   5      114.11       28.74     55.14 o 
   1  11   5     2974.05     3124.20    120.92 o 
   2  11   5     2530.15     2600.96    114.05 o 
   3  11   5     3173.15     3310.00    131.14 o 
   4  11   5      245.03      223.12     97.84 o 
   5  11   5    25118.62    26063.34    559.26 o 
   6  11   5       57.25      144.45     79.35 o 
   7  11   5     1142.99     1054.90    145.75 o 
   8  11   5     1324.90     1481.72    139.55 o 
   9  11   5     3124.16     3433.85    236.20 o 
  -9  12   5     4876.62     4801.58    308.50 o 
  -8  12   5     2236.91     2237.84    221.79 o 
  -7  12   5       30.32      -34.98    112.31 o 
  -6  12   5     8401.47     8296.69    355.18 o 
  -5  12   5      410.86      351.52    190.28 o 
  -4  12   5      292.96      402.86    132.01 o 
  -3  12   5     6965.57     6485.95    291.56 o 
  -2  12   5    12809.69    13048.29    426.90 o 
  -1  12   5       79.92       69.44     88.68 o 
   0  12   5    11016.77    10770.98    372.57 o 
   1  12   5     2212.91     2520.89    155.02 o 
   2  12   5      256.06      292.12     65.88 o 
   3  12   5     5629.16     5583.29    290.47 o 
   4  12   5    11358.12    12344.73    527.96 o 
   5  12   5      823.56      825.16    108.45 o 
   6  12   5    11670.52    11570.27    357.25 o 
   7  12   5     4383.01     4358.65    207.10 o 
   8  12   5      408.08      428.02    126.31 o 
  -7  13   5       25.98      -70.98    117.93 o 
  -6  13   5      783.32      794.20    202.34 o 
  -5  13   5      429.73      370.85    325.48 o 
  -4  13   5    13739.86    12845.46    490.49 o 
  -3  13   5       22.55      130.14    106.68 o 
  -2  13   5    12826.59    12037.86    417.79 o 
  -1  13   5       29.36       52.08     91.78 o 
   0  13   5     3278.53     3360.03    212.96 o 
   1  13   5      121.95       51.21     96.02 o 
   2  13   5     9481.61     9763.64    802.77 o 
   3  13   5      316.57      420.16    149.31 o 
   4  13   5     4893.75     5130.12    226.95 o 
   5  13   5      155.46      265.23     91.81 o 
   6  13   5     6485.31     6979.27    260.17 o 
  -5  14   5     2687.41     2260.10    215.95 o 
  -4  14   5      802.93      774.12    154.54 o 
  -3  14   5     5519.10     5172.45    280.45 o 
  -2  14   5     8170.80     7883.84    483.89 o 
  -1  14   5     1854.51     1743.30    178.99 o 
   0  14   5    10545.79    10506.86    389.98 o 
   1  14   5     5779.04     4807.04    401.50 o 
   2  14   5      110.76      464.32    197.56 o 
   4  14   5     7122.14     7079.98    309.14 o 
   5  14   5      342.37      470.45    136.06 o 
  -2  15   5      279.04      382.37    145.67 o 
  -1  15   5    15975.84    15761.25    785.70 o 
   0  15   5      108.79       83.76    178.44 o 
   1  15   5     1037.16      965.05    247.18 o 
 -12   0   6     1047.28     1297.54    139.39 o 
 -10   0   6     8828.95     8543.91    384.20 o 
  -8   0   6    43270.81    44987.61   1000.18 o 
  -6   0   6        5.74      102.95     48.48 o 
  -4   0   6    30526.78    29418.62    651.48 o 
  -2   0   6    20618.66    19096.61    481.16 o 
   0   0   6     3364.87     3371.56    134.06 o 
   2   0   6    52343.53    49844.97   1065.33 o 
   4   0   6     7821.63     7519.83    238.01 o 
   6   0   6     5296.25     5360.09    209.67 o 
   8   0   6    26160.58    25439.13   1004.65 o 
  10   0   6     6980.71     6697.10    285.76 o 
  12   0   6     7878.64     7339.08    331.32 o 
 -13   1   6     3091.45     2970.14    204.23 o 
 -12   1   6     9412.74     9579.45    350.01 o 
 -11   1   6      648.08      803.95     79.21 o 
 -10   1   6     4675.10     4876.43    173.85 o 
  -9   1   6    13938.66    14300.01    282.94 o 
  -8   1   6     8090.00     8564.84    190.25 o 
  -7   1   6     3788.39     3816.20    110.17 o 
  -6   1   6    25890.14    26825.69    434.78 o 
  -5   1   6     2768.42     2951.35     85.51 o 
  -4   1   6     8357.09     8591.64    165.66 o 
  -3   1   6     6925.17     6389.93    131.14 o 
  -2   1   6    14628.59    14173.96    241.51 o 
  -1   1   6     8000.23     8103.18    190.93 o 
   0   1   6    36596.74    34332.86    527.47 o 
   1   1   6     9203.63     8930.25    172.77 o 
   2   1   6     1509.12     1427.04     63.96 o 
   3   1   6     6712.30     6584.12    149.39 o 
   4   1   6    19921.26    20245.08    350.43 o 
   5   1   6      986.97      997.19     65.45 o 
   6   1   6    21633.65    21526.83    384.51 o 
   7   1   6     7786.24     7764.36    194.66 o 
   8   1   6        7.03       -6.81     51.41 o 
   9   1   6     6474.29     6177.20    185.03 o 
  10   1   6     7414.40     7539.28    305.72 o 
  11   1   6      684.97      885.87    100.20 o 
  12   1   6     7051.10     6704.12    222.61 o 
  13   1   6     2495.34     2432.93    153.83 o 
 -14   2   6     2855.90     2488.53    209.18 o 
 -13   2   6     6303.56     5953.08    288.07 o 
 -12   2   6      522.67      437.58    116.40 o 
 -11   2   6     9603.37     9901.74    451.34 o 
 -10   2   6     1238.72     1248.44     82.76 o 
  -9   2   6       33.73       94.19     48.83 o 
  -7   2   6    19062.64    19720.02    339.33 o 
  -6   2   6       46.12       93.17     28.11 o 
  -5   2   6    24182.93    23919.89    386.38 o 
  -4   2   6      207.91      296.72     64.43 o 
  -3   2   6     1569.45     1763.01    142.92 o 
  -2   2   6     4249.63     4389.55    100.59 o 
  -1   2   6    47331.78    45166.62    677.06 o 
   0   2   6     5524.00     5773.27    170.77 o 
   1   2   6    20532.99    20594.38    340.17 o 
   2   2   6     2604.32     2701.09    102.85 o 
   3   2   6     5091.92     5275.15    130.34 o 
   4   2   6     5989.54     5996.62    145.88 o 
   5   2   6    37383.57    36718.98    590.93 o 
   6   2   6     4757.77     4878.05    146.72 o 
   7   2   6    11168.19    11238.65    246.09 o 
   8   2   6     3133.20     3123.84    168.86 o 
   9   2   6     3908.29     3674.59    186.18 o 
  10   2   6      517.65      667.80     86.95 o 
  11   2   6    13653.15    13170.54    313.77 o 
  12   2   6      990.09     1034.46    112.39 o 
  13   2   6     2049.36     1902.67    142.29 o 
 -14   3   6      323.56      289.89    136.56 o 
 -13   3   6     5866.99     5921.77    298.30 o 
 -12   3   6     1572.57     1470.54    163.46 o 
 -11   3   6      872.31      762.27    166.15 o 
 -10   3   6       12.67      -45.94     77.35 o 
  -9   3   6    29294.44    27876.96    705.75 o 
  -8   3   6      313.82      392.90     59.87 o 
  -7   3   6    14253.47    14483.06    291.53 o 
  -6   3   6     1656.22     1753.83    112.19 o 
  -5   3   6     6992.57     6950.07    168.40 o 
  -4   3   6      896.87      932.85    103.89 o 
  -3   3   6    43267.91    42888.35    572.61 o 
  -2   3   6     1943.33     2119.21     63.74 o 
  -1   3   6     2051.61     1996.79    141.86 o 
   0   3   6     9485.02     9949.73    188.35 o 
   1   3   6    15435.22    14667.25    259.30 o 
   2   3   6      136.65      154.94     44.68 o 
   3   3   6    30740.67    29568.38    478.76 o 
   4   3   6     3956.68     4039.15    118.13 o 
   5   3   6      267.61      311.84     55.72 o 
   6   3   6     5015.63     4927.76    160.87 o 
   7   3   6    18994.26    18722.80    355.68 o 
   8   3   6       31.35       85.29     54.41 o 
   9   3   6    16213.93    16271.61    411.31 o 
  10   3   6      704.02      634.84     87.93 o 
  11   3   6        4.74      149.93     70.99 o 
  12   3   6     1250.98     1368.83    119.96 o 
 -13   4   6     2617.66     2314.09    209.51 o 
 -12   4   6       23.95      164.83    110.51 o 
 -11   4   6     8500.33     8385.83    336.39 o 
 -10   4   6    11856.89    11746.02    588.82 o 
  -9   4   6      470.69      409.88    166.84 o 
  -8   4   6    23985.35    23593.94    617.00 o 
  -7   4   6    26749.16    25595.99    498.76 o 
  -6   4   6     1154.93     1284.57     86.79 o 
  -5   4   6    12931.71    12383.77    269.40 o 
  -4   4   6    20466.38    20379.82    399.11 o 
  -3   4   6       91.09       78.43     35.93 o 
  -2   4   6    22392.52    23515.23    375.88 o 
  -1   4   6    29673.58    29608.59    464.18 o 
   0   4   6      523.00      639.40     59.61 o 
   1   4   6     6392.08     6129.87    138.59 o 
   2   4   6    19724.16    19881.34    339.92 o 
   3   4   6     1112.44     1200.28     64.50 o 
   4   4   6     4236.85     4170.60    121.23 o 
   5   4   6    19174.51    18996.66    345.43 o 
   6   4   6     1022.78     1352.46    244.76 o 
   7   4   6     2719.36     2527.20    112.41 o 
   8   4   6    17936.04    17795.35    353.62 o 
   9   4   6       97.69      151.34     64.04 o 
  10   4   6      496.48      658.22     86.66 o 
  11   4   6     8439.63     8277.21    240.47 o 
  12   4   6     1585.70     1619.76    159.94 o 
 -13   5   6       26.43       82.59    122.63 o 
 -12   5   6     8758.89     8606.30    365.33 o 
 -11   5   6     1652.00     1759.19    199.61 o 
 -10   5   6     6523.27     5890.36    368.95 o 
  -9   5   6     1257.06     1235.57    187.55 o 
  -8   5   6     3742.15     3961.92    259.24 o 
  -7   5   6     1861.07     1859.78    143.62 o 
  -6   5   6    21392.80    21212.74    553.94 o 
  -5   5   6      474.88      546.12     49.17 o 
  -4   5   6     4320.15     4687.74    135.30 o 
  -3   5   6     3469.75     3552.44    116.17 o 
  -2   5   6    25736.76    26281.35    494.95 o 
  -1   5   6     4882.50     5205.95    135.61 o 
   0   5   6    44374.75    44339.68    677.29 o 
   1   5   6      389.21      441.44     44.91 o 
   2   5   6     1357.42     1333.15     88.59 o 
   3   5   6     2951.19     3029.22    101.86 o 
   4   5   6    27359.98    27003.46    454.95 o 
   5   5   6      153.54      182.86     47.13 o 
   6   5   6    32494.55    33157.10    556.10 o 
   7   5   6      449.44      466.11     67.48 o 
   8   5   6      216.40      239.21     73.13 o 
   9   5   6     1545.88     1420.71    101.08 o 
  10   5   6    15918.81    15671.30    382.86 o 
  11   5   6      526.36      614.04    141.51 o 
  12   5   6     8277.45     8422.07    309.64 o 
 -13   6   6      342.87      468.09    148.80 o 
 -12   6   6      497.91      597.90    145.97 o 
 -11   6   6      867.68      781.18    149.87 o 
 -10   6   6     9007.84     8763.76    356.54 o 
  -9   6   6      135.61       67.83     92.54 o 
  -8   6   6    15879.26    15293.37    469.59 o 
  -7   6   6      302.78      370.99     96.29 o 
  -6   6   6       16.67      -14.16     65.63 o 
  -5   6   6     1041.12     1065.42    111.53 o 
  -4   6   6     7298.67     7420.54    182.24 o 
  -3   6   6     5518.01     5873.81    158.90 o 
  -2   6   6    28649.96    29183.82    648.33 o 
  -1   6   6     4009.44     4158.89    105.77 o 
   0   6   6     3826.04     3749.76    105.49 o 
   1   6   6     4821.52     4770.69    125.42 o 
   2   6   6    14511.72    14476.17    271.98 o 
   3   6   6    10602.02    10600.36    220.28 o 
   4   6   6    13806.96    13882.78    272.89 o 
   5   6   6    10526.23    10130.49    223.76 o 
   6   6   6    17632.31    17712.48    341.27 o 
   7   6   6     4062.18     3880.95    140.21 o 
   8   6   6    10917.22    10595.38    251.51 o 
   9   6   6     5042.36     5069.50    172.34 o 
  10   6   6     4657.41     4731.00    212.06 o 
  11   6   6     2386.27     2542.81    176.33 o 
  12   6   6     5441.43     5868.79    549.29 o 
 -12   7   6      473.09      249.00    133.80 o 
 -11   7   6     4132.13     3955.29    258.85 o 
 -10   7   6     6106.39     6113.68    303.65 o 
  -9   7   6    21729.60    20675.06    607.21 o 
  -8   7   6     4268.99     4298.68    398.77 o 
  -7   7   6    13396.05    12885.30    426.99 o 
  -6   7   6     1995.62     1869.53    187.55 o 
  -5   7   6     3085.89     3034.92    176.23 o 
  -4   7   6     5869.59     5774.78    234.00 o 
  -3   7   6    33193.39    32695.00    624.21 o 
  -2   7   6     4938.10     4813.09    145.53 o 
  -1   7   6    11185.70    12172.63    227.56 o 
   0   7   6     4834.48     4949.12    161.72 o 
   1   7   6     7241.66     7531.58    171.42 o 
   2   7   6     4865.41     4878.05    135.43 o 
   3   7   6    17451.78    18353.74    336.44 o 
   4   7   6     4705.42     4790.73    140.90 o 
   5   7   6       21.98       57.76     49.08 o 
   6   7   6      962.32      956.43     80.75 o 
   7   7   6     7458.56     7144.35    195.89 o 
   8   7   6       10.25      -50.54     58.94 o 
   9   7   6     6702.96     6838.82    249.10 o 
  10   7   6     1084.58     1065.92    131.10 o 
  11   7   6       99.46      125.86     97.87 o 
 -12   8   6      132.96      128.19    135.83 o 
 -11   8   6    10504.33    11147.48    444.81 o 
 -10   8   6     3241.42     2956.18    231.41 o 
  -9   8   6      628.01      435.00    127.35 o 
  -8   8   6     1515.99     1508.56    247.41 o 
  -7   8   6    14746.33    14386.14    461.64 o 
  -6   8   6      237.20      239.68     96.29 o 
  -5   8   6     8703.13     8694.54    442.92 o 
  -4   8   6     1562.34     1604.12    138.07 o 
  -3   8   6       56.34       49.25     68.47 o 
  -2   8   6     1046.92     1060.82     72.40 o 
  -1   8   6    46107.47    46924.98    844.41 o 
   0   8   6     5052.38     5211.39    136.22 o 
   1   8   6    11067.46    10970.40    274.12 o 
   2   8   6     2105.48     2113.45     98.72 o 
   3   8   6     2329.96     2459.13    150.53 o 
   4   8   6       57.41      120.83     74.18 o 
   5   8   6    37912.84    38394.35    720.44 o 
   6   8   6     2893.04     2599.46    116.15 o 
   7   8   6     6420.07     6063.88    192.64 o 
   8   8   6      501.89      464.04     94.88 o 
   9   8   6     2384.02     2310.70    158.07 o 
  10   8   6     1211.08     1413.01    145.37 o 
  11   8   6    17087.79    17236.57    470.16 o 
 -11   9   6       94.37       15.99    188.69 o 
 -10   9   6     1359.25     1246.10    286.78 o 
  -9   9   6    16549.74    16481.50    543.68 o 
  -8   9   6      421.15      406.07    124.70 o 
  -7   9   6      709.27      655.11    133.52 o 
  -6   9   6     9390.02     8829.67    340.39 o 
  -5   9   6      194.16      291.91     99.09 o 
  -4   9   6      390.10      635.40    115.85 o 
  -3   9   6    25153.05    24101.74   1098.43 o 
  -2   9   6     5371.06     5454.94    166.81 o 
  -1   9   6      352.14      407.49     62.78 o 
   0   9   6     9958.03    10347.88    218.03 o 
   1   9   6     2094.20     2212.45     97.27 o 
   2   9   6      125.56      185.46     56.83 o 
   3   9   6    19181.47    19665.52    419.58 o 
   4   9   6    14666.12    15052.12    305.16 o 
   5   9   6       18.19       77.26     55.15 o 
   6   9   6    11512.51    12103.53    314.99 o 
   7   9   6    11723.53    11595.70    443.90 o 
   8   9   6      532.08      685.50    143.33 o 
   9   9   6     5897.04     6298.22    446.04 o 
  10   9   6     8679.79     9169.12    318.01 o 
 -10  10   6    11053.90    10863.70    446.83 o 
  -9  10   6      231.36      385.60    164.56 o 
  -8  10   6    20450.59    19380.37    605.32 o 
  -7  10   6     1139.88     1178.55    163.65 o 
  -6  10   6      748.22      701.29    131.44 o 
  -5  10   6     1698.87     1681.24    166.56 o 
  -4  10   6    21207.97    20668.73    586.13 o 
  -3  10   6      850.18      600.05    115.17 o 
  -2  10   6    20918.14    19588.95    549.20 o 
  -1  10   6     3983.59     3862.71    150.06 o 
   0  10   6      654.03      624.28     76.54 o 
   1  10   6     1138.30     1118.58     79.30 o 
   2  10   6     9057.29     9666.58    477.08 o 
   3  10   6     2184.76     2289.03    124.25 o 
   4  10   6    11119.16    11416.67    262.16 o 
   5  10   6     3288.66     3334.92    164.79 o 
   6  10   6     2583.27     2714.61    151.63 o 
   7  10   6      686.10      721.67    108.51 o 
   8  10   6     6716.05     6687.24    253.02 o 
   9  10   6      689.01      862.07    135.75 o 
  -9  11   6     2355.81     2557.10    400.13 o 
  -8  11   6     4468.56     4449.35    277.49 o 
  -7  11   6     2304.76     2078.79    204.22 o 
  -6  11   6     6710.67     5971.39    439.73 o 
  -5  11   6      605.91      779.92    140.24 o 
  -4  11   6     5988.10     5700.95    273.66 o 
  -3  11   6     2835.42     2896.14    200.72 o 
  -2  11   6    13130.69    12700.73    577.89 o 
  -1  11   6     1880.01     2076.68    229.88 o 
   0  11   6    13215.25    13034.27    319.61 o 
   1  11   6      231.03      273.08     71.46 o 
   2  11   6     1065.71     1239.88     90.03 o 
   3  11   6     1834.00     2070.12    129.65 o 
   4  11   6    13410.56    13733.71    299.05 o 
   5  11   6      365.76      396.19     91.34 o 
   6  11   6    12720.71    12841.99    571.56 o 
   7  11   6      699.46      765.49    115.51 o 
   8  11   6       36.66      170.37     95.61 o 
  -8  12   6     4311.41     4163.55    466.36 o 
  -7  12   6     4109.88     3988.99    564.46 o 
  -6  12   6      223.37       61.78    112.94 o 
  -5  12   6     4808.74     4312.09    330.26 o 
  -4  12   6     2535.29     2695.40    206.29 o 
  -3  12   6      845.96     1130.11    198.70 o 
  -2  12   6     5652.10     5507.80    318.65 o 
  -1  12   6    10881.51    10612.13    381.12 o 
   0  12   6      837.45      776.01    193.01 o 
   1  12   6     4215.01     4147.99    227.66 o 
   2  12   6     3510.80     3315.35    160.61 o 
   3  12   6     4390.54     4418.08    219.40 o 
   4  12   6     4320.93     4805.71    214.58 o 
   5  12   6    18006.81    18031.30    755.91 o 
   6  12   6     1728.98     1864.43    146.07 o 
   7  12   6     2998.67     3086.97    182.08 o 
  -7  13   6     3338.94     3109.64    481.39 o 
  -6  13   6        9.51       12.88    115.63 o 
  -5  13   6     2459.75     2205.59    208.60 o 
  -4  13   6      991.24      983.38    160.36 o 
  -3  13   6    19019.85    17885.97    562.41 o 
  -2  13   6        1.56       46.15    108.56 o 
  -1  13   6     1942.76     1917.35    182.34 o 
   0  13   6        7.61       77.26    101.53 o 
   1  13   6     4458.69     4503.33    480.70 o 
   2  13   6      720.74      411.97    191.64 o 
   3  13   6    14557.26    14495.30    623.18 o 
   4  13   6       90.15       47.85    104.04 o 
   5  13   6      190.55      169.98     91.57 o 
   6  13   6       80.30      168.67     98.07 o 
  -5  14   6     4691.12     4231.57    282.90 o 
  -4  14   6     4502.70     3977.32    418.34 o 
  -3  14   6        2.78      160.27    120.75 o 
  -2  14   6     2717.83     2520.20    247.18 o 
  -1  14   6     8437.83     7983.51    348.07 o 
   0  14   6       23.85      116.59    114.61 o 
   1  14   6     3254.33     1893.23    287.24 o 
   2  14   6     1995.76     1973.34    297.71 o 
   3  14   6      921.18     1245.00    230.34 o 
   4  14   6     1148.19     1179.19    163.39 o 
 -11   0   7      245.20      327.56     92.18 o 
  -9   0   7    18951.70    19933.67    518.01 o 
  -7   0   7    41362.30    42635.36    946.50 o 
  -5   0   7     2538.46     2586.79    117.84 o 
  -3   0   7    28847.55    28805.54    643.70 o 
  -1   0   7    27121.86    25492.75    588.36 o 
   1   0   7     6603.17     6408.62    203.57 o 
   3   0   7    11094.50    11340.87    318.35 o 
   5   0   7     6008.21     6014.62    224.34 o 
   7   0   7    21222.40    21014.54    652.09 o 
   9   0   7     7302.53     7114.78    465.68 o 
  11   0   7     1175.51     1337.20    216.00 o 
 -13   1   7     3517.64     3644.88    332.30 o 
 -12   1   7      186.54      136.51     94.60 o 
 -11   1   7     3346.32     3207.55    156.99 o 
 -10   1   7     1747.47     1768.87     96.01 o 
  -9   1   7     2480.65     2590.40    113.47 o 
  -8   1   7    11837.48    12483.70    249.02 o 
  -7   1   7    27447.99    27930.50    461.44 o 
  -6   1   7     1160.20     1319.24     65.23 o 
  -5   1   7    10954.51    10863.78    206.40 o 
  -4   1   7     2104.64     2093.32     85.28 o 
  -3   1   7      196.84      245.98     31.19 o 
  -2   1   7    26376.23    25794.67    412.19 o 
  -1   1   7    52834.04    48813.80    842.83 o 
   0   1   7       23.18       59.14     40.41 o 
   1   1   7    33584.90    32188.11    510.04 o 
   2   1   7     6826.53     6862.51    154.61 o 
   3   1   7      626.08      820.14     72.69 o 
   4   1   7     8123.49     8261.45    185.86 o 
   5   1   7    26534.05    26000.68    447.40 o 
   6   1   7     1572.76     1501.38     87.10 o 
   7   1   7    19012.16    18987.67    366.46 o 
   8   1   7     7572.37     7615.28    205.83 o 
   9   1   7      405.15      445.67     76.13 o 
  10   1   7      105.09      155.50     73.57 o 
  11   1   7     9133.24     8756.45    255.26 o 
  12   1   7      153.63      225.83     90.08 o 
 -13   2   7     1216.45     1351.55    164.39 o 
 -12   2   7     6730.55     7010.93    303.46 o 
 -11   2   7       45.22       68.89     86.97 o 
 -10   2   7     3388.48     3493.25    197.51 o 
  -9   2   7     5152.69     5549.59    189.52 o 
  -8   2   7     1348.85     1410.06     75.34 o 
  -7   2   7     2121.54     2161.97    106.62 o 
  -6   2   7    40144.88    40501.79    629.07 o 
  -5   2   7      221.31      232.67     40.15 o 
  -4   2   7     3569.45     3706.53    140.01 o 
  -3   2   7     3542.82     3601.43     92.50 o 
  -2   2   7     7393.53     7170.22    147.30 o 
  -1   2   7     3961.92     4160.71    105.15 o 
   0   2   7    85398.38    78167.37   1149.70 o 
   1   2   7     1317.27     1309.76     63.25 o 
   2   2   7     3442.74     3560.01    105.28 o 
   3   2   7     1324.72     1314.45     68.48 o 
   4   2   7     9152.50     8837.11    195.29 o 
   5   2   7      460.97      590.63     61.41 o 
   6   2   7    49133.76    47299.14    756.89 o 
   7   2   7     4995.93     5029.80    158.35 o 
   8   2   7      587.59      596.35     82.14 o 
   9   2   7     2544.82     2620.32    231.87 o 
  10   2   7     6566.19     6299.03    201.91 o 
  11   2   7       39.81       71.99     75.46 o 
  12   2   7    15278.22    15122.10    423.13 o 
 -13   3   7       88.48      102.51    126.78 o 
 -12   3   7     2013.61     1815.61    174.80 o 
 -11   3   7      462.25      567.34    152.72 o 
 -10   3   7     3106.25     3184.01    197.34 o 
  -9   3   7      845.68      711.57    113.19 o 
  -8   3   7    41194.42    41667.74    996.11 o 
  -7   3   7     3464.74     3717.89    139.31 o 
  -6   3   7     1399.90     1488.05     58.61 o 
  -5   3   7      216.44      252.86     49.38 o 
  -4   3   7     5569.31     5435.15    147.90 o 
  -3   3   7        1.94        8.00     20.11 o 
  -2   3   7    45301.51    43892.58    668.50 o 
  -1   3   7       77.33      166.46     30.48 o 
   0   3   7      142.06      233.06     36.41 o 
   1   3   7      720.82      702.67     50.33 o 
   2   3   7    13642.05    13378.22    251.58 o 
   3   3   7     1785.17     1736.51     78.27 o 
   4   3   7    14620.63    14307.81    277.35 o 
   5   3   7      518.33      535.96     59.38 o 
   6   3   7     3308.66     3501.14    126.95 o 
   7   3   7     2060.58     2052.88    106.03 o 
   8   3   7    16675.71    16294.36    337.95 o 
   9   3   7     1766.91     1650.65    109.35 o 
  10   3   7     3783.09     3715.59    158.63 o 
  11   3   7      773.81      941.69    130.09 o 
  12   3   7     5132.85     4985.19    200.71 o 
 -13   4   7     8957.54     8977.92    379.67 o 
 -12   4   7     2695.18     2605.23    207.99 o 
 -11   4   7      421.87      469.41    122.21 o 
 -10   4   7     3506.76     3207.09    245.81 o 
  -9   4   7    10246.23    10480.21    364.30 o 
  -8   4   7     3519.22     3557.59    212.36 o 
  -7   4   7    12300.79    12227.74    285.75 o 
  -6   4   7     8117.33     7829.38    204.47 o 
  -5   4   7     2337.41     2274.14    100.78 o 
  -4   4   7     5198.73     5363.13    156.04 o 
  -3   4   7    19411.06    19269.54    388.18 o 
  -2   4   7     4148.16     4242.58    134.33 o 
  -1   4   7    18190.60    18006.24    307.44 o 
   0   4   7    30965.15    30698.30    491.07 o 
   1   4   7     8094.27     8128.76    198.76 o 
   2   4   7     6552.41     6635.24    155.76 o 
   3   4   7     8198.63     8503.02    216.30 o 
   4   4   7     4759.36     5457.16    341.36 o 
   5   4   7     7162.69     7010.33    242.97 o 
   6   4   7    18444.12    17416.29    337.99 o 
   7   4   7     5708.56     5499.11    168.17 o 
   8   4   7      355.52      331.62     70.72 o 
   9   4   7     2609.89     2553.17    130.03 o 
  10   4   7     1419.55     1493.65    115.28 o 
  11   4   7       80.09      237.16     83.92 o 
  12   4   7     5382.47     5474.80    280.15 o 
 -13   5   7     3608.46     3770.07    261.01 o 
 -12   5   7      204.59      247.32    264.25 o 
 -11   5   7     6701.93     6224.83    300.31 o 
 -10   5   7      206.23      171.92    171.84 o 
  -9   5   7     1609.95     1598.52    157.76 o 
  -8   5   7      288.14      325.71     97.02 o 
  -7   5   7    18218.16    17881.81    505.92 o 
  -6   5   7      302.86      332.06     85.38 o 
  -5   5   7    24588.92    24751.07    482.60 o 
  -4   5   7     1136.81     1201.01     86.23 o 
  -3   5   7     1285.89     1369.93    124.40 o 
  -2   5   7       27.76      107.32     28.45 o 
  -1   5   7    49253.34    47777.28    954.88 o 
   0   5   7      174.93      265.56     48.95 o 
   1   5   7    21058.23    20863.35    364.00 o 
   2   5   7      484.37      568.44     54.01 o 
   3   5   7      471.90      493.02     55.31 o 
   4   5   7      274.63      349.59     59.20 o 
   5   5   7    33056.23    33486.04    561.60 o 
   6   5   7     3652.90     3713.50    135.76 o 
   7   5   7    13052.25    13082.92    286.39 o 
   8   5   7      139.53      196.23     65.52 o 
   9   5   7      928.63      969.56     95.90 o 
  10   5   7      493.31      570.42     97.70 o 
  11   5   7    15396.58    15467.78    360.33 o 
 -12   6   7     2493.90     2292.41    217.21 o 
 -11   6   7      338.49      184.77    157.50 o 
 -10   6   7     1438.00     1392.35    424.26 o 
  -9   6   7    19361.05    19128.70    826.44 o 
  -8   6   7      176.41      190.13    184.13 o 
  -7   6   7    11671.88    11878.55    392.84 o 
  -6   6   7    10780.71    10251.34    346.25 o 
  -5   6   7     1981.16     2271.92    154.76 o 
  -4   6   7       79.63       93.56     39.35 o 
  -3   6   7    24978.84    24610.99    480.07 o 
  -2   6   7      266.38      476.72    100.13 o 
  -1   6   7     9721.81     9876.82    227.95 o 
   0   6   7     9765.09     9741.14    210.38 o 
   1   6   7     4814.97     4870.14    132.57 o 
   2   6   7      100.75      196.85     49.70 o 
   3   6   7    21025.16    21171.11    378.28 o 
   4   6   7     2969.80     2994.61    114.56 o 
   5   6   7     3528.07     3365.81    126.69 o 
   6   6   7     6536.38     6600.87    184.86 o 
   7   6   7     8426.18     8232.43    372.35 o 
   8   6   7      155.98      153.66     64.84 o 
   9   6   7     8212.06     7949.09    224.97 o 
  10   6   7     3638.06     3571.45    197.17 o 
  11   6   7       39.76      195.12    102.18 o 
 -12   7   7     1579.25     1414.64    192.42 o 
 -11   7   7     2427.97     2418.44    219.82 o 
 -10   7   7     4522.94     4389.66    262.45 o 
  -9   7   7      292.93      381.42    158.41 o 
  -8   7   7    24178.96    23552.55    658.36 o 
  -7   7   7     7647.37     7551.69    309.62 o 
  -6   7   7      588.52      628.97    115.86 o 
  -5   7   7     6121.38     5994.22    254.21 o 
  -4   7   7    23136.78    23199.41    609.16 o 
  -3   7   7      316.90      360.07     52.03 o 
  -2   7   7    23139.69    23317.48    464.29 o 
  -1   7   7    10710.68    11216.31    218.75 o 
   0   7   7      297.59      273.86     50.72 o 
   1   7   7     3618.85     3842.11    119.66 o 
   2   7   7    12171.53    11909.92    245.99 o 
   3   7   7     1561.56     1581.29     86.80 o 
   4   7   7    16041.67    15959.87    314.22 o 
   5   7   7    11881.30    11935.86    262.04 o 
   6   7   7      104.17      133.79     57.38 o 
   7   7   7     1244.51     1277.65     96.75 o 
   8   7   7     7511.54     7488.92    212.49 o 
   9   7   7      732.52      584.08    106.79 o 
  10   7   7     4060.77     4070.99    209.96 o 
  11   7   7     4292.05     4276.23    324.46 o 
 -11   8   7      712.63      785.95    168.99 o 
 -10   8   7     9028.38     8975.52    386.32 o 
  -9   8   7       80.69       65.64    110.59 o 
  -8   8   7     1790.51     1957.51    202.11 o 
  -7   8   7      578.34      585.93    127.29 o 
  -6   8   7    16111.89    15742.17    487.48 o 
  -5   8   7      685.88      567.20    110.72 o 
  -4   8   7    16256.13    15479.48    462.37 o 
  -3   8   7      191.69      170.57     88.99 o 
  -2   8   7     9273.71     9580.72    240.37 o 
  -1   8   7     2452.73     2341.15    149.25 o 
   0   8   7    21447.30    23011.85    497.44 o 
   1   8   7        6.76       69.29     45.32 o 
   2   8   7     3602.70     3864.39    129.85 o 
   3   8   7      424.15      491.46     79.83 o 
   4   8   7     9315.11     9576.67    225.16 o 
   5   8   7      394.23      497.21     72.11 o 
   6   8   7    21216.31    20816.61    400.97 o 
   7   8   7      134.14      142.52     64.41 o 
   8   8   7      478.95      537.95    112.42 o 
   9   8   7       50.88       69.48     86.98 o 
  10   8   7     6729.49     6938.13    277.50 o 
 -11   9   7     3890.67     4262.16    296.20 o 
 -10   9   7     1741.27     1335.07    192.47 o 
  -9   9   7      235.91      143.41    138.38 o 
  -8   9   7     9272.80     9075.35    373.46 o 
  -7   9   7     1155.84     1369.76    165.12 o 
  -6   9   7      206.31      265.63    107.71 o 
  -5   9   7     7892.43     7304.99    658.69 o 
  -4   9   7     3151.49     2810.96    188.95 o 
  -3   9   7      135.06      162.65     90.74 o 
  -2   9   7    17523.20    16781.51    490.32 o 
  -1   9   7     5625.06     5642.82    181.79 o 
   0   9   7      244.90      357.65     67.12 o 
   1   9   7     8260.07     8768.56    416.43 o 
   2   9   7     8045.15     8106.12    273.00 o 
   3   9   7     1326.39     1402.68    133.97 o 
   4   9   7    10409.20    10943.79    251.68 o 
   5   9   7    11291.80    11655.98    268.03 o 
   6   9   7     1490.27     1671.58    106.92 o 
   7   9   7     1531.58     1700.60    135.99 o 
   8   9   7     3140.54     3310.60    181.50 o 
   9   9   7     1367.66     1474.23    145.73 o 
 -10  10   7     1854.72     1888.59    220.80 o 
  -9  10   7    15999.26    15523.61    543.27 o 
  -8  10   7      122.59      128.78    117.03 o 
  -7  10   7     6164.89     6092.45    304.69 o 
  -6  10   7     1239.34     1245.79    165.54 o 
  -5  10   7     2090.08     2071.86    549.67 o 
  -4  10   7     1591.55     1426.96    168.88 o 
  -3  10   7    28593.10    28574.46    750.20 o 
  -2  10   7       66.41      114.13     90.24 o 
  -1  10   7     7416.30     7091.15    292.58 o 
   0  10   7      369.39      487.32     75.03 o 
   1  10   7     3593.98     3689.94    158.26 o 
   2  10   7      581.76      557.75     85.90 o 
   3  10   7    22908.85    24381.98    713.68 o 
   4  10   7      420.44      501.44     77.50 o 
   5  10   7     1570.44     1705.31    107.59 o 
   6  10   7      379.26      326.98     88.74 o 
   7  10   7     2592.10     2857.28    167.39 o 
   8  10   7      181.40       88.25    116.43 o 
   9  10   7    11924.78    11848.62    368.15 o 
  -9  11   7     1135.79     1182.33    195.27 o 
  -8  11   7     1338.37     1187.17    184.18 o 
  -7  11   7     6438.31     6023.58    314.52 o 
  -6  11   7      457.40      511.83    134.35 o 
  -5  11   7    10114.22    10286.35    394.64 o 
  -4  11   7     3379.95     2762.78    205.86 o 
  -3  11   7      752.04      819.74    138.89 o 
  -2  11   7     2462.28     2114.87    177.83 o 
  -1  11   7    13203.25    13023.04    431.71 o 
   0  11   7     1717.40     1900.25    168.24 o 
   1  11   7     7139.79     7234.73    229.94 o 
   2  11   7     2678.41     2709.46    148.18 o 
   3  11   7        6.81       71.69     61.53 o 
   4  11   7      852.03      903.37     90.13 o 
   5  11   7    15936.50    17064.71    672.58 o 
   6  11   7      147.85      171.67     89.69 o 
   7  11   7     4272.30     4406.67    209.97 o 
   8  11   7     1279.95     1357.42    148.06 o 
  -8  12   7      376.50      544.32    160.05 o 
  -7  12   7      990.18     1092.93    183.07 o 
  -6  12   7     6079.50     6274.24    327.55 o 
  -5  12   7      118.04      300.64    130.11 o 
  -4  12   7     5761.28     5347.37    390.12 o 
  -3  12   7     7752.94     7875.31    338.07 o 
  -2  12   7     5231.05     4741.18    352.33 o 
  -1  12   7      754.97      621.73    128.58 o 
   0  12   7     7507.65     7555.78    320.91 o 
   1  12   7     1352.68     1367.12    158.16 o 
   2  12   7     4335.20     3984.80    242.30 o 
   3  12   7     8055.46     8278.99    379.38 o 
   4  12   7     6676.29     6372.45    289.03 o 
   5  12   7      486.59      709.35    109.56 o 
   6  12   7     5641.81     5464.24    430.33 o 
  -6  13   7      886.57     1015.08    183.94 o 
  -5  13   7       25.54       52.92    122.96 o 
  -4  13   7    11675.82    10910.15    470.23 o 
  -3  13   7      784.71      927.88    160.73 o 
  -2  13   7    15606.68    15470.43    517.01 o 
  -1  13   7        0.62      -46.96    100.58 o 
   0  13   7      129.75       85.96    128.60 o 
   1  13   7       91.94      104.57    107.71 o 
   2  13   7    11781.52    11733.12    636.16 o 
   3  13   7       69.87       33.76     98.77 o 
   4  13   7    11442.25    11445.62    522.36 o 
   5  13   7       32.60      267.78    125.34 o 
  -4  14   7     3680.86     2862.19    259.93 o 
  -3  14   7     7956.29     7424.40    358.71 o 
  -2  14   7     1234.95     1173.14    177.95 o 
  -1  14   7      689.75      661.99    150.47 o 
   0  14   7     6244.33     6106.18    308.20 o 
   1  14   7      110.91       30.50    179.81 o 
   2  14   7     2979.88     2572.40    329.57 o 
 -10   0   8      875.13      939.64    125.87 o 
  -8   0   8    57149.23    58391.03   1276.48 o 
  -6   0   8     6434.60     6510.88    344.37 o 
  -4   0   8     2093.46     2052.27    195.74 o 
  -2   0   8    48612.74    45016.99    976.64 o 
   0   0   8     6070.34     5954.09    295.89 o 
   2   0   8     8435.51     8297.53    492.31 o 
   4   0   8    16131.07    16143.96    446.11 o 
   6   0   8      101.89      153.85     78.15 o 
   8   0   8    12724.45    12127.01    398.49 o 
  10   0   8     2638.33     2675.90    382.15 o 
  12   0   8     3032.22     3495.00    255.74 o 
 -12   1   8     3185.60     3445.50    321.38 o 
 -11   1   8      157.41      211.23     96.61 o 
 -10   1   8     3423.13     3372.42    158.01 o 
  -9   1   8     6684.70     6921.11    176.93 o 
  -8   1   8        1.86       47.92     41.99 o 
  -7   1   8    15993.53    16030.62    297.38 o 
  -6   1   8    18093.70    18865.89    332.31 o 
  -5   1   8      110.57      172.83     56.18 o 
  -4   1   8     2344.41     2302.32     78.89 o 
  -3   1   8     4684.10     4250.77    116.56 o 
  -2   1   8     1511.04     1501.41     64.14 o 
  -1   1   8    20286.47    19944.66    396.87 o 
   0   1   8    60816.71    57220.48    933.15 o 
   1   1   8     2414.86     2343.07     90.74 o 
   2   1   8     1776.24     1783.25    135.15 o 
   3   1   8     1550.25     1414.59     74.88 o 
   4   1   8     5374.81     5513.14    152.03 o 
   5   1   8     7628.32     7421.88    187.26 o 
   6   1   8    51423.07    50607.03    812.15 o 
   7   1   8     4316.17     4125.88    149.72 o 
   8   1   8     2279.45     2377.00    124.03 o 
   9   1   8     1721.00     1664.61    129.34 o 
  10   1   8      714.84      599.03     93.01 o 
  11   1   8      293.54      245.80     87.03 o 
  12   1   8    13281.96    13083.27    385.35 o 
 -13   2   8     1274.51     1228.62    245.81 o 
 -12   2   8      941.24      981.45    143.43 o 
 -11   2   8     3829.71     3519.10    237.39 o 
 -10   2   8      126.66       97.41    128.14 o 
  -9   2   8     6850.42     6825.16    235.01 o 
  -8   2   8     5701.06     6028.34    194.15 o 
  -7   2   8    10512.91    10940.76    220.40 o 
  -6   2   8     2657.28     2710.05    103.29 o 
  -5   2   8    17651.33    17495.16    305.93 o 
  -4   2   8      480.02      542.33     60.56 o 
  -3   2   8     1872.72     1980.69     98.80 o 
  -2   2   8     7583.56     7351.42    156.10 o 
  -1   2   8    58320.15    55242.96    835.39 o 
   0   2   8     1380.26     1331.09     64.93 o 
   1   2   8    27417.36    27205.80    450.22 o 
   2   2   8     1109.28     1121.29     71.75 o 
   3   2   8      388.79      416.82     51.66 o 
   4   2   8     1785.75     1705.57     85.96 o 
   5   2   8    31902.08    31652.98    537.86 o 
   6   2   8       34.54      147.49     54.71 o 
   7   2   8    29965.65    29498.73    525.45 o 
   8   2   8      480.31      524.41     79.22 o 
   9   2   8      420.78      491.16     87.26 o 
  10   2   8       92.72      165.24     80.23 o 
  11   2   8     6672.07     6559.82    225.52 o 
  12   2   8       36.34       79.42    112.81 o 
 -13   3   8    13820.46    13520.41    476.51 o 
 -12   3   8      747.94      765.55    152.50 o 
 -11   3   8      232.87      293.74    112.40 o 
 -10   3   8      479.08      457.29    114.78 o 
  -9   3   8    16309.36    16081.88    577.66 o 
  -8   3   8      281.59      422.79    133.34 o 
  -7   3   8    48247.85    47233.47    866.55 o 
  -6   3   8      749.51      798.53     75.43 o 
  -5   3   8      587.13      802.22     72.54 o 
  -4   3   8      132.96      168.26     26.88 o 
  -3   3   8    17155.37    17067.25    296.26 o 
  -2   3   8       18.66       35.47     26.76 o 
  -1   3   8    43214.01    40623.00    632.42 o 
   0   3   8     8735.39     8681.12    182.76 o 
   1   3   8     2924.97     3022.49    155.26 o 
   2   3   8      562.23      674.08     75.76 o 
   3   3   8    10602.81    10635.02    225.69 o 
   4   3   8      106.87      137.17     56.83 o 
   5   3   8    12432.15    12569.00    265.81 o 
   6   3   8     4959.50     4955.14    157.50 o 
   7   3   8     6328.07     6208.38    183.92 o 
   8   3   8       19.43       31.61     61.80 o 
   9   3   8     5853.18     6049.73    232.59 o 
  10   3   8       19.40        4.66     70.69 o 
  11   3   8     1933.80     1881.24    137.41 o 
 -13   4   8      171.50      246.13    166.15 o 
 -12   4   8     1121.85     1367.77    302.72 o 
 -11   4   8     2606.05     2191.39    190.30 o 
 -10   4   8      658.39      788.90    131.85 o 
  -9   4   8     2942.73     2665.19    195.74 o 
  -8   4   8    23993.97    22675.81    612.37 o 
  -7   4   8     8465.33     8226.03    224.33 o 
  -6   4   8     2650.19     2830.41    173.84 o 
  -5   4   8     5521.39     5625.32    248.75 o 
  -4   4   8     1965.61     1967.51    100.39 o 
  -3   4   8       51.92      135.46     26.18 o 
  -2   4   8    19894.99    19919.19    339.04 o 
  -1   4   8    12929.33    12922.81    242.93 o 
   0   4   8     1308.22     1364.82     75.36 o 
   1   4   8    20851.81    20425.35    357.72 o 
   2   4   8     5597.98     5613.29    212.55 o 
   3   4   8       98.27      160.20     44.93 o 
   4   4   8    12011.40    11983.11    253.03 o 
   5   4   8    15106.00    14885.65    303.48 o 
   6   4   8      169.86      167.00     58.76 o 
   7   4   8    18741.00    17855.11    361.15 o 
   8   4   8     9735.39     9372.28    243.79 o 
   9   4   8       19.36      115.81     69.31 o 
  10   4   8     3717.52     3503.40    162.26 o 
  11   4   8     5447.10     5550.65    209.79 o 
 -12   5   8     5529.59     5623.98    469.32 o 
 -11   5   8      277.77      397.54    138.84 o 
 -10   5   8     7410.09     6582.93    303.49 o 
  -9   5   8      281.39      414.89    112.70 o 
  -8   5   8      342.76      320.86    106.36 o 
  -7   5   8      809.93      915.59    208.26 o 
  -6   5   8    22592.82    22889.18    607.80 o 
  -5   5   8       93.90      158.02     61.39 o 
  -4   5   8     6788.61     6811.53    189.90 o 
  -3   5   8     3580.44     3610.59    133.14 o 
  -2   5   8     5273.12     5476.31    129.36 o 
  -1   5   8      194.76      178.84     37.33 o 
   0   5   8    53551.75    53116.34    816.84 o 
   1   5   8        1.02        0.30     35.09 o 
   2   5   8     9333.10     9325.49    218.86 o 
   3   5   8       79.66       46.09     42.70 o 
   4   5   8     3271.23     3350.35    124.09 o 
   5   5   8      139.43      184.83     56.11 o 
   6   5   8    44412.33    42767.38    709.32 o 
   7   5   8       49.37      220.11     64.92 o 
   8   5   8     4483.26     4501.61    207.56 o 
   9   5   8       50.20       20.33     91.46 o 
  10   5   8     1797.46     1880.97    177.61 o 
  11   5   8       24.63       38.90     79.98 o 
 -12   6   8     3664.10     3476.84    520.76 o 
 -11   6   8     2484.93     2763.69    226.47 o 
 -10   6   8     2746.76     2602.87    263.57 o 
  -9   6   8     1166.51     1139.74    155.77 o 
  -8   6   8    21498.77    21189.03    605.99 o 
  -7   6   8     3087.39     3095.24    199.81 o 
  -6   6   8     8258.93     7679.93    298.84 o 
  -5   6   8     1325.70     1220.85    170.70 o 
  -4   6   8     2371.31     2466.01    110.09 o 
  -3   6   8     1224.62     1241.35     88.73 o 
  -2   6   8    30952.81    32041.46    615.25 o 
  -1   6   8     4091.80     4410.49    121.59 o 
   0   6   8     3688.43     3812.82    117.25 o 
   1   6   8     8861.78     8871.05    198.39 o 
   2   6   8     7950.30     8238.70    193.60 o 
   3   6   8     1379.95     1164.56     78.28 o 
   4   6   8    10394.55    10748.67    268.14 o 
   5   6   8     5683.24     5384.47    165.78 o 
   6   6   8        3.91       89.35     59.11 o 
   7   6   8     3742.99     3708.32    149.94 o 
   8   6   8     9763.28     9368.25    247.42 o 
   9   6   8        9.44      113.50     71.45 o 
  10   6   8     3349.31     3357.22    183.84 o 
  11   6   8     1394.19     1648.73    193.98 o 
 -11   7   8       13.07       34.39    119.09 o 
 -10   7   8     1758.75     1679.40    189.07 o 
  -9   7   8     8263.38     8788.29    419.48 o 
  -8   7   8      263.42      132.43    154.32 o 
  -7   7   8    12631.14    12441.64    423.40 o 
  -6   7   8     2356.73     2299.41    176.65 o 
  -5   7   8      344.54      397.51     99.94 o 
  -4   7   8      593.13      694.92    112.32 o 
  -3   7   8    15103.59    14941.10    333.85 o 
  -2   7   8       13.54       76.65     49.64 o 
  -1   7   8    11521.98    12046.78    467.17 o 
   0   7   8     7541.70     8029.07    292.51 o 
   1   7   8     1994.35     2031.12     93.88 o 
   2   7   8     3437.46     3665.74    144.27 o 
   3   7   8    13790.36    14434.53    294.12 o 
   4   7   8     1981.69     1832.85     99.94 o 
   5   7   8     5837.79     5831.21    176.29 o 
   6   7   8     4536.08     4304.07    187.45 o 
   7   7   8     6415.69     6565.66    198.70 o 
   8   7   8     1559.33     1841.62    120.58 o 
   9   7   8     9970.48     9639.20    262.62 o 
  10   7   8     1638.53     1762.56    162.83 o 
 -11   8   8     9899.26     9652.80    425.53 o 
 -10   8   8        4.58       32.47    116.72 o 
  -9   8   8     3234.76     3451.84    473.65 o 
  -8   8   8      173.91      121.73    109.24 o 
  -7   8   8     4673.40     4689.53    380.78 o 
  -6   8   8        1.94      -21.39    104.02 o 
  -5   8   8    16295.62    15888.99    489.58 o 
  -4   8   8       24.98      -74.61     77.58 o 
  -3   8   8      965.17     1009.53    129.45 o 
  -2   8   8      858.21      957.68     83.21 o 
  -1   8   8    17003.42    16412.32    367.54 o 
   0   8   8      661.82      723.64     81.53 o 
   1   8   8    27726.43    28393.18    577.47 o 
   2   8   8      710.07      729.63    108.99 o 
   3   8   8      483.84      501.03     68.19 o 
   4   8   8      219.33      296.73     65.13 o 
   5   8   8    15507.95    15835.50    330.82 o 
   6   8   8        4.25       81.52     64.38 o 
   7   8   8    18626.48    18461.23    395.80 o 
   8   8   8      105.88      188.87     76.36 o 
   9   8   8       42.91      -23.74     89.29 o 
 -10   9   8     4941.52     4326.23    686.69 o 
  -9   9   8     5952.08     5961.10    603.84 o 
  -8   9   8      234.70      249.94    122.13 o 
  -7   9   8     8344.95     8664.54    511.66 o 
  -6   9   8     8906.66     8738.24    354.39 o 
  -5   9   8      207.04      320.26    111.78 o 
  -4   9   8     5327.45     5435.65    262.98 o 
  -3   9   8     9595.02     9296.51    346.97 o 
  -2   9   8     1780.21     1565.80    152.41 o 
  -1   9   8     7479.71     7449.77    232.56 o 
   0   9   8    10263.14    10155.75    272.50 o 
   1   9   8      473.26      650.07     85.26 o 
   2   9   8     6805.83     6728.90    393.69 o 
   3   9   8    12652.49    13171.00    329.77 o 
   4   9   8     2238.65     2320.31    118.18 o 
   5   9   8     2614.45     2642.00    127.40 o 
   6   9   8     7209.97     7523.67    217.58 o 
   7   9   8     3286.92     3324.40    161.44 o 
   8   9   8     4563.28     4758.40    222.37 o 
   9   9   8     7215.86     7041.45    276.61 o 
  -9  10   8      698.19      539.71    158.36 o 
  -8  10   8    12290.29    12891.17    484.60 o 
  -7  10   8        5.78     -136.54    101.34 o 
  -6  10   8     5310.91     4794.98    275.21 o 
  -5  10   8     1221.35     1082.22    156.16 o 
  -4  10   8     8050.65     7606.17    324.98 o 
  -3  10   8      120.89      362.01    114.75 o 
  -2  10   8    14973.96    14520.81    903.14 o 
  -1  10   8      213.21      218.49    102.50 o 
   0  10   8     1106.74     1193.67    171.48 o 
   1  10   8     1524.37     1612.31    122.54 o 
   2  10   8     9452.88     9988.55    286.91 o 
   3  10   8        5.67       16.34     59.98 o 
   4  10   8    15269.60    15913.99    337.08 o 
   5  10   8      316.01      303.08     75.49 o 
   6  10   8       43.82       95.86     81.81 o 
   7  10   8      172.67      127.97     89.34 o 
   8  10   8     8482.06     8434.76    329.36 o 
  -8  11   8       30.27        0.28    153.86 o 
  -7  11   8      605.78      820.91    166.19 o 
  -6  11   8    10126.99    10096.73    457.49 o 
  -5  11   8      527.21      587.29    140.50 o 
  -4  11   8    11078.80    10356.43    398.21 o 
  -3  11   8     3405.55     3426.18    455.89 o 
  -2  11   8      455.23      696.40    136.77 o 
  -1  11   8       40.71      -17.77    181.63 o 
   0  11   8    13687.05    13700.38    455.01 o 
   1  11   8       11.65       96.35     82.22 o 
   2  11   8     9291.35     9060.99    533.04 o 
   3  11   8     4048.75     4145.37    186.84 o 
   4  11   8     2414.07     2889.20    162.92 o 
   5  11   8       38.57       85.07     83.39 o 
   6  11   8    10310.80    11252.04    379.63 o 
   7  11   8      359.56      247.97     99.84 o 
  -7  12   8     1437.42     1528.29    208.60 o 
  -6  12   8      589.07      506.92    151.31 o 
  -5  12   8    13662.44    12298.42    463.35 o 
  -4  12   8     2633.32     2534.29    324.11 o 
  -3  12   8      182.84       52.72    110.19 o 
  -2  12   8     4729.67     4277.24    262.63 o 
  -1  12   8     5446.04     4975.95    294.52 o 
   0  12   8      309.73      285.19    120.38 o 
   1  12   8    12438.76    11927.60    945.02 o 
   2  12   8     3520.54     3624.23    179.48 o 
   3  12   8       66.93      101.39     81.74 o 
   4  12   8     5324.22     5721.40    279.08 o 
   5  12   8     7647.02     8132.22    364.17 o 
  -5  13   8       59.58       78.99    131.13 o 
  -4  13   8       51.08       58.42    152.72 o 
  -3  13   8    11696.61    11861.31    452.36 o 
  -2  13   8      887.36      833.38    158.79 o 
  -1  13   8     4721.34     5156.09    293.01 o 
   0  13   8        9.47       24.61    113.00 o 
   1  13   8     1079.52     1041.62    163.42 o 
   2  13   8      842.71      904.51    214.40 o 
   3  13   8    16227.25    16461.37    768.40 o 
   4  13   8      935.42     1165.86    164.45 o 
 -11   0   9      676.00      829.85    193.92 o 
  -9   0   9    12041.21    12298.99    368.59 o 
  -7   0   9    39283.57    40289.79    915.47 o 
  -5   0   9      938.47      973.78     84.84 o 
  -3   0   9    19809.56    19554.52    480.38 o 
  -1   0   9    48758.16    46301.65   1577.08 o 
   1   0   9      754.55      820.90    110.39 o 
   3   0   9    12999.72    12749.82    370.66 o 
   5   0   9    22852.98    22355.34    586.11 o 
   7   0   9     2866.99     2837.69    188.91 o 
   9   0   9    10990.40    11554.16    412.77 o 
  11   0   9     9647.52     9281.08    444.06 o 
 -12   1   9     2355.11     2523.69    299.07 o 
 -11   1   9     6213.42     6515.44    433.82 o 
 -10   1   9       32.14      139.37     70.61 o 
  -9   1   9     8167.65     8308.84    477.49 o 
  -8   1   9    10830.42    11217.09    289.78 o 
  -7   1   9     3645.41     3761.35    118.42 o 
  -6   1   9     3266.32     3356.50    108.40 o 
  -5   1   9    14389.78    14697.29    273.93 o 
  -4   1   9      157.51      250.21     39.66 o 
  -3   1   9     4283.65     4296.56    115.39 o 
  -2   1   9    12760.61    12779.27    273.49 o 
  -1   1   9     7889.44     7906.63    284.17 o 
   0   1   9     1391.86     1333.93     69.16 o 
   1   1   9    29287.49    28385.71    474.07 o 
   2   1   9     1729.49     1764.00     84.41 o 
   3   1   9     1876.35     1777.03     94.55 o 
   4   1   9     7137.11     7414.91    187.48 o 
   5   1   9     8892.79     8742.31    215.45 o 
   6   1   9       70.78      142.53     59.41 o 
   7   1   9    21185.18    19835.65    395.31 o 
   8   1   9     3126.14     3023.95    141.83 o 
   9   1   9       65.49      101.02     71.39 o 
  10   1   9     2481.08     2665.63    214.98 o 
  11   1   9     7708.14     7604.70    247.99 o 
 -13   2   9     2220.11     2191.39    306.36 o 
 -12   2   9     4298.26     5009.60    409.24 o 
 -11   2   9      388.77      424.55    113.25 o 
 -10   2   9     9501.87     9099.66    336.62 o 
  -9   2   9     1725.96     1805.40    213.95 o 
  -8   2   9     1065.51     1054.24     95.09 o 
  -7   2   9     6476.20     6591.66    203.16 o 
  -6   2   9    21347.42    21146.13    367.34 o 
  -5   2   9      261.61      254.43     59.50 o 
  -4   2   9    12090.27    11921.58    230.93 o 
  -3   2   9     2947.67     2821.42     90.87 o 
  -2   2   9      113.58      236.67     38.76 o 
  -1   2   9     5468.15     5650.33    140.61 o 
   0   2   9    30815.69    30002.03    494.25 o 
   1   2   9       11.37       44.04     36.68 o 
   2   2   9    11196.75    10930.78    309.53 o 
   3   2   9     1796.80     1831.90     90.19 o 
   4   2   9      308.12      348.48     57.60 o 
   5   2   9     4214.61     4239.91    152.48 o 
   6   2   9    30983.99    29684.62    528.10 o 
   7   2   9       48.62       70.38     61.45 o 
   8   2   9     4133.13     4151.02    177.14 o 
   9   2   9     2426.73     2695.60    143.94 o 
  10   2   9     1320.53     1052.11    113.74 o 
  11   2   9      481.26      340.42     95.56 o 
 -12   3   9     6941.73     7264.33    326.49 o 
 -11   3   9      186.21      347.13    117.09 o 
 -10   3   9      987.86      858.61    132.59 o 
  -9   3   9      939.04      795.88    122.88 o 
  -8   3   9    23778.21    23697.36    497.43 o 
  -7   3   9     4881.81     4718.21    171.64 o 
  -6   3   9    13123.72    13000.07    310.50 o 
  -5   3   9      828.22      873.24     80.00 o 
  -4   3   9     1947.20     1919.34     72.10 o 
  -3   3   9     4456.95     4580.61    140.87 o 
  -2   3   9    32068.54    31803.79    514.39 o 
  -1   3   9      891.99      902.39     72.67 o 
   0   3   9    11118.52    11219.09    283.91 o 
   1   3   9     4297.75     4334.82    127.50 o 
   2   3   9     7505.16     7833.21    186.12 o 
   3   3   9     1727.53     1639.49     86.52 o 
   4   3   9    18995.72    19634.21    370.92 o 
   5   3   9     2562.63     2394.49    114.17 o 
   6   3   9     2530.94     2425.07    162.03 o 
   7   3   9      854.67      891.74     91.98 o 
   8   3   9    12631.67    12609.50    300.97 o 
   9   3   9      292.18      174.15     76.03 o 
  10   3   9     6564.12     6262.39    335.88 o 
  11   3   9      316.76      230.67     93.80 o 
 -12   4   9     3875.07     3687.41    248.42 o 
 -11   4   9     2243.22     1981.17    302.26 o 
 -10   4   9     3431.87     3653.53    408.32 o 
  -9   4   9     3639.66     3236.40    203.71 o 
  -8   4   9     2302.82     2562.31    182.49 o 
  -7   4   9    14161.18    13487.88    422.19 o 
  -6   4   9     4513.18     4269.21    160.57 o 
  -5   4   9     2773.31     2827.21    128.26 o 
  -4   4   9     4341.65     4369.18    156.34 o 
  -3   4   9     9543.86     9606.50    247.18 o 
  -2   4   9     2238.15     2252.03     82.35 o 
  -1   4   9    12903.95    13213.85    327.14 o 
   0   4   9    14971.00    15120.25    331.48 o 
   1   4   9      658.36      646.39     59.50 o 
   2   4   9     5101.43     5152.99    160.12 o 
   3   4   9     6056.69     6159.22    168.33 o 
   4   4   9     1059.38      982.43     79.84 o 
   5   4   9     9887.80     9297.58    227.23 o 
   6   4   9    11096.06    11082.88    262.32 o 
   7   4   9     5306.72     5061.27    216.23 o 
   8   4   9     2227.15     2379.53    132.49 o 
   9   4   9     4131.90     3963.09    170.34 o 
  10   4   9     2824.80     2825.01    173.59 o 
  11   4   9     3109.12     3093.04    170.56 o 
 -12   5   9       17.00       54.56    120.94 o 
 -11   5   9     8594.66     8048.89    355.84 o 
 -10   5   9     1268.59     1211.59    302.26 o 
  -9   5   9     6567.62     6559.04    298.93 o 
  -8   5   9      109.05      -72.63     82.80 o 
  -7   5   9     3743.56     3606.87    209.06 o 
  -6   5   9      917.20      871.06    122.24 o 
  -5   5   9    38151.65    37793.05    715.21 o 
  -4   5   9     2880.05     3149.48    155.33 o 
  -3   5   9     8974.17     8753.50    235.00 o 
  -2   5   9       32.16      100.23     51.02 o 
  -1   5   9    13501.05    13609.08    262.52 o 
   0   5   9     7751.82     7620.93    281.28 o 
   1   5   9    26153.82    26224.91    451.64 o 
   2   5   9     1551.06     1603.82    133.25 o 
   3   5   9     2838.03     2724.80    113.79 o 
   4   5   9      220.71      183.87     57.83 o 
   5   5   9    10672.86    10553.55    264.79 o 
   6   5   9     2405.36     2611.51    318.07 o 
   7   5   9    21780.00    21306.10    612.30 o 
   8   5   9      201.85      210.43     83.64 o 
   9   5   9      548.15      529.84     99.21 o 
  10   5   9       13.55       43.57     87.98 o 
 -11   6   9      846.25      983.44    169.47 o 
 -10   6   9     2148.88     2066.01    198.65 o 
  -9   6   9     4374.31     4215.72    253.35 o 
  -8   6   9     1143.23     1264.58    155.13 o 
  -7   6   9    24218.48    24225.88    922.71 o 
  -6   6   9     6721.05     5843.08    265.12 o 
  -5   6   9      592.55      623.80    112.72 o 
  -4   6   9     8473.47     8614.15    348.66 o 
  -3   6   9     7407.19     7804.94    219.97 o 
  -2   6   9        0.28       16.18     51.02 o 
  -1   6   9    24321.80    25399.16    519.35 o 
   0   6   9    12728.48    13212.45    264.05 o 
   1   6   9      396.07      371.36     63.13 o 
   2   6   9     5687.50     5915.04    164.49 o 
   3   6   9    17204.44    16919.81    334.16 o 
   4   6   9       25.67       28.83     52.74 o 
   5   6   9     8144.31     8163.33    216.20 o 
   6   6   9     5993.91     6158.48    191.20 o 
   7   6   9      317.06      485.30    100.26 o 
   8   6   9     1613.72     1775.30    122.38 o 
   9   6   9    12211.12    11936.15    306.65 o 
  10   6   9       76.69       85.04     81.87 o 
 -11   7   9     3039.79     3078.36    252.49 o 
 -10   7   9       55.92       31.73    116.26 o 
  -9   7   9      990.81      945.14    201.20 o 
  -8   7   9    13718.04    13470.45    466.58 o 
  -7   7   9      210.32      156.79    107.66 o 
  -6   7   9     9597.60     9070.57    349.18 o 
  -5   7   9     6260.55     6673.79    289.61 o 
  -4   7   9     1139.56      907.70    129.82 o 
  -3   7   9      156.71      265.14     61.30 o 
  -2   7   9    13636.01    13999.43    331.73 o 
  -1   7   9      120.47      177.82     62.93 o 
   0   7   9     2795.94     3039.89    156.33 o 
   1   7   9     8389.42     8557.84    205.36 o 
   2   7   9     5616.75     5879.76    168.22 o 
   3   7   9     1187.70     1157.62     87.55 o 
   4   7   9    13333.21    13714.26    296.55 o 
   5   7   9      710.20      642.73     81.59 o 
   6   7   9       33.47      129.88     68.49 o 
   7   7   9     5866.14     5964.72    197.04 o 
   8   7   9     8396.71     8455.17    244.39 o 
   9   7   9      519.35      412.17    152.76 o 
 -10   8   9     7760.77     7367.75    359.70 o 
  -9   8   9     1179.38      964.84    170.52 o 
  -8   8   9     1173.83     1158.88    167.42 o 
  -7   8   9       14.86      -15.86     97.87 o 
  -6   8   9    19959.83    19284.60    581.27 o 
  -5   8   9     1084.68     1010.24    143.29 o 
  -4   8   9    23565.43    22309.27    974.84 o 
  -3   8   9      567.29      490.01    137.25 o 
  -2   8   9       61.73      142.85     61.27 o 
  -1   8   9      147.82      183.98     98.19 o 
   0   8   9    23497.09    24104.97    512.25 o 
   1   8   9       72.27      162.16     71.02 o 
   2   8   9    14472.90    15617.24    316.81 o 
   3   8   9        9.81        3.80     54.38 o 
   4   8   9      416.42      566.94     79.09 o 
   5   8   9      278.14      474.42     78.46 o 
   6   8   9    15863.83    15470.19    340.08 o 
   7   8   9     1751.90     1710.75    120.61 o 
   8   8   9     6922.23     6912.21    254.73 o 
   9   8   9      170.73      212.37    102.44 o 
 -10   9   9      327.89      352.47    153.30 o 
  -9   9   9      813.90      660.14    161.07 o 
  -8   9   9     4808.74     4294.25    275.94 o 
  -7   9   9     3366.55     3354.72    238.65 o 
  -6   9   9     8320.76     7940.47    345.67 o 
  -5   9   9    10160.73     9685.92    994.41 o 
  -4   9   9     5234.38     4966.20    261.84 o 
  -3   9   9     4360.91     4137.13    236.61 o 
  -2   9   9     7470.80     7530.23    314.13 o 
  -1   9   9     6079.65     6434.87    211.33 o 
   0   9   9     6625.72     6360.22    214.45 o 
   1   9   9    12821.47    13278.73    339.27 o 
   2   9   9    10636.99    10564.70    295.50 o 
   3   9   9     3792.63     3868.19    168.20 o 
   4   9   9     5624.59     5503.27    179.96 o 
   5   9   9     4222.64     4304.91    164.61 o 
   6   9   9     2793.55     3029.92    147.96 o 
   7   9   9     4111.58     4350.85    223.99 o 
   8   9   9     5783.51     6517.60    262.71 o 
  -9  10   9     2826.44     2738.51    253.52 o 
  -8  10   9     2058.03     1886.89    212.60 o 
  -7  10   9    13507.39    12830.96    834.18 o 
  -6  10   9      801.05     1080.34    173.66 o 
  -5  10   9     1430.33     1564.30    306.81 o 
  -4  10   9      234.31      255.76    120.54 o 
  -3  10   9     5676.26     5691.44    283.90 o 
  -2  10   9      905.71     1039.77    150.47 o 
  -1  10   9     8602.60     8859.81    351.75 o 
   0  10   9      241.45      258.59     80.95 o 
   1  10   9      202.22      259.62     83.04 o 
   2  10   9       45.93      232.11     97.80 o 
   3  10   9    12316.26    12726.17    356.60 o 
   4  10   9      106.26      103.94     67.22 o 
   5  10   9     2648.63     2589.27    136.60 o 
   6  10   9      399.74      557.75    105.13 o 
   7  10   9     2392.26     2262.98    208.44 o 
  -7  11   9      553.51      669.57    164.35 o 
  -6  11   9     1493.78     1609.19    303.40 o 
  -5  11   9    17103.39    16226.75    933.64 o 
  -4  11   9       18.66       49.81    110.48 o 
  -3  11   9     3019.52     2620.48    215.49 o 
  -2  11   9      723.26      742.18    221.23 o 
  -1  11   9     1322.05     1515.90    179.58 o 
   0  11   9       22.65     -103.93     99.13 o 
   1  11   9    21960.03    21951.38    667.87 o 
   2  11   9       35.00      254.70    102.60 o 
   3  11   9     1735.34     1894.96    154.95 o 
   4  11   9     1408.52     1680.49    139.39 o 
   5  11   9     3336.73     3501.05    238.07 o 
   6  11   9      454.71      689.33    120.15 o 
  -6  12   9     8451.07     7900.14    495.73 o 
  -5  12   9        8.86       37.79    123.28 o 
  -4  12   9    11915.23    11278.73    444.70 o 
  -3  12   9     2719.54     2485.58    226.59 o 
  -2  12   9      857.12      697.62    157.00 o 
  -1  12   9     3956.27     3633.01    246.45 o 
   0  12   9     9851.15     9660.66    395.11 o 
   1  12   9      229.74      259.79    128.90 o 
   2  12   9    11471.36    13447.41    654.14 o 
   3  12   9     4783.71     4906.01    342.53 o 
   4  12   9       20.09      274.05    121.12 o 
  -3  13   9        1.02       40.12    130.19 o 
  -2  13   9     8599.35     8136.42    377.66 o 
  -1  13   9      352.87      326.47    152.27 o 
   0  13   9     2931.88     2693.59    232.03 o 
   1  13   9       22.01     -103.05    133.38 o 
   2  13   9     7504.58     7524.75    342.97 o 
 -10   0  10      316.81      591.78    184.36 o 
  -8   0  10     7534.35     8229.39    280.09 o 
  -6   0  10    15659.04    16111.05    432.92 o 
  -4   0  10     1737.48     1809.90    116.02 o 
  -2   0  10    26811.97    25666.73    614.22 o 
   0   0  10    13705.66    12977.56    415.15 o 
   2   0  10     5753.71     5678.71    222.03 o 
   4   0  10    30338.25    29671.71    734.64 o 
   6   0  10     3285.78     3265.01    196.49 o 
   8   0  10     5564.30     5341.52    362.35 o 
  10   0  10    10378.18    10283.47    411.04 o 
 -11   1  10     1499.46     1631.02    261.29 o 
 -10   1  10    11659.38    12174.56    421.66 o 
  -9   1  10     1423.08     1352.48    110.66 o 
  -8   1  10     3148.02     3045.92    145.82 o 
  -7   1  10     6355.55     6484.38    208.58 o 
  -6   1  10     4913.03     4866.13    138.44 o 
  -5   1  10      568.00      673.43     57.06 o 
  -4   1  10    27036.62    26388.21    446.20 o 
  -3   1  10     5001.45     4791.30    130.23 o 
  -2   1  10     3645.55     3606.22    109.65 o 
  -1   1  10     6252.63     6170.34    152.74 o 
   0   1  10     9552.54     9391.98    205.70 o 
   1   1  10     1423.30     1388.71     78.41 o 
   2   1  10    18669.59    18609.54    350.18 o 
   3   1  10     9262.38     9007.43    213.98 o 
   4   1  10       11.42        2.25     49.71 o 
   5   1  10     6352.18     6185.80    183.56 o 
   6   1  10     9254.47     9233.03    239.25 o 
   7   1  10      249.35      311.48     80.72 o 
   8   1  10     5952.00     5899.43    199.77 o 
   9   1  10     4339.72     4315.98    187.19 o 
  10   1  10      586.98      402.76     97.48 o 
 -12   2  10     1812.30     1720.24    284.51 o 
 -11   2  10    11136.26    11078.49    601.79 o 
 -10   2  10       28.05      -20.22     87.89 o 
  -9   2  10     8359.03     8325.20    314.08 o 
  -8   2  10      283.96      404.53     79.09 o 
  -7   2  10      257.48      274.07     72.08 o 
  -6   2  10     1588.78     1727.07    110.99 o 
  -5   2  10    30318.42    30293.29    600.16 o 
  -4   2  10     1404.48     1446.79     92.02 o 
  -3   2  10    16305.01    16322.63    301.36 o 
  -2   2  10     2320.86     2135.39     87.38 o 
  -1   2  10     7508.94     7463.97    173.92 o 
   0   2  10     5294.75     5141.30    142.36 o 
   1   2  10    25558.89    25634.81    451.06 o 
   2   2  10     3425.39     3267.37    120.11 o 
   3   2  10    13473.38    13906.75    288.90 o 
   4   2  10     3872.54     3801.12    138.09 o 
   5   2  10     5201.55     5114.43    203.78 o 
   6   2  10     1984.97     2199.24    121.29 o 
   7   2  10    17579.53    17054.24    364.08 o 
   8   2  10     1076.03     1079.20    144.68 o 
   9   2  10     3779.63     3296.63    161.07 o 
  10   2  10      844.34      801.98    111.20 o 
 -12   3  10      108.90       15.93    188.00 o 
 -11   3  10     4979.33     4159.33    750.87 o 
 -10   3  10      847.69      595.35    166.61 o 
  -9   3  10     2661.72     2631.94    190.28 o 
  -8   3  10      368.39      347.24    101.33 o 
  -7   3  10    16914.30    17059.00    391.48 o 
  -6   3  10      198.84      264.92     68.81 o 
  -5   3  10     1933.37     1899.55    111.58 o 
  -4   3  10     2303.17     2192.63    118.54 o 
  -3   3  10    16949.63    16569.75    304.65 o 
  -2   3  10      562.99      550.62     52.51 o 
  -1   3  10    27654.66    26851.00    457.92 o 
   0   3  10     5321.98     5422.07    147.15 o 
   1   3  10       46.56      236.86     71.03 o 
   2   3  10     2347.26     2458.38    114.92 o 
   3   3  10    22819.94    22540.92    414.19 o 
   4   3  10      210.76      136.51     60.32 o 
   5   3  10    13772.69    13600.82    298.70 o 
   6   3  10     1311.37     1354.48    115.84 o 
   7   3  10       95.66      143.93     68.90 o 
   8   3  10      973.90      977.27    104.44 o 
   9   3  10    15645.54    15246.81    481.41 o 
  10   3  10      522.02      451.42     99.91 o 
 -12   4  10     7103.73     6767.33    335.19 o 
 -11   4  10     6117.13     5854.39    302.83 o 
 -10   4  10      129.78      204.54    106.69 o 
  -9   4  10     4952.09     4714.13    247.12 o 
  -8   4  10     9400.61     9252.81    349.08 o 
  -7   4  10      268.79      297.83     96.70 o 
  -6   4  10     7942.16     7885.11    229.16 o 
  -5   4  10    15561.71    15287.40    355.33 o 
  -4   4  10       25.48       45.71     54.66 o 
  -3   4  10     4436.01     4540.96    166.39 o 
  -2   4  10    10442.09    10646.49    220.64 o 
  -1   4  10      666.68      681.37     59.41 o 
   0   4  10     4723.29     4852.17    139.49 o 
   1   4  10    23211.26    23261.32    414.48 o 
   2   4  10      406.15      418.54     61.15 o 
   3   4  10      304.76      383.39     63.20 o 
   4   4  10    11015.29    10920.37    254.54 o 
   5   4  10      512.55      570.62     79.68 o 
   6   4  10      195.71      271.19     73.36 o 
   7   4  10     9113.26     8815.56    243.56 o 
   8   4  10     2027.62     2177.07    134.27 o 
   9   4  10       55.92       58.64    125.36 o 
  10   4  10     8185.39     8353.93    290.28 o 
 -11   5  10      584.66      739.61    156.46 o 
 -10   5  10    13254.99    13163.42    465.65 o 
  -9   5  10      882.54     1073.20    152.49 o 
  -8   5  10     2110.37     2114.30    246.50 o 
  -7   5  10      361.75      430.46    112.30 o 
  -6   5  10    10879.93    10671.83    698.98 o 
  -5   5  10      287.66      375.69     76.21 o 
  -4   5  10    22136.59    22095.45    558.59 o 
  -3   5  10     2486.86     2667.15    130.35 o 
  -2   5  10      236.86      316.09     81.61 o 
  -1   5  10      569.75      505.33     78.34 o 
   0   5  10    16434.71    16359.51    315.52 o 
   1   5  10      308.52      330.35     56.72 o 
   2   5  10    31714.13    31137.21    535.22 o 
   3   5  10     1563.24     1692.52    108.49 o 
   4   5  10      769.33      769.83     82.08 o 
   5   5  10     1365.35     1451.11    102.79 o 
   6   5  10    13915.41    13637.42    312.64 o 
   7   5  10      295.59      302.21     77.69 o 
   8   5  10    12923.14    12733.45    313.86 o 
   9   5  10      483.00      692.80    103.72 o 
  10   5  10      126.84       32.74     86.34 o 
 -11   6  10     1282.19     1374.92    189.75 o 
 -10   6  10      317.37      416.49    173.66 o 
  -9   6  10     1069.23     1098.86    161.66 o 
  -8   6  10     6061.88     6301.51    301.83 o 
  -7   6  10     3525.22     3290.15    218.20 o 
  -6   6  10    14903.59    14429.32    464.82 o 
  -5   6  10     1516.71     1486.36    153.83 o 
  -4   6  10     2847.12     2711.78    132.38 o 
  -3   6  10     3956.26     3908.54    194.65 o 
  -2   6  10    11164.24    11128.90    308.01 o 
  -1   6  10     6695.33     6576.86    211.57 o 
   0   6  10    14076.83    14009.00    343.76 o 
   1   6  10     9383.05     9374.61    218.93 o 
   2   6  10     7042.03     7158.88    191.44 o 
   3   6  10     7227.61     7189.51    196.44 o 
   4   6  10     9860.76    10021.20    246.09 o 
   5   6  10     3341.27     3258.27    141.07 o 
   6   6  10     6841.42     6533.70    204.84 o 
   7   6  10     3666.04     3679.44    162.03 o 
   8   6  10     8117.93     8385.81    248.10 o 
   9   6  10     2880.11     2991.37    163.80 o 
 -10   7  10     2036.86     2146.34    572.88 o 
  -9   7  10     2045.89     1935.86    198.62 o 
  -8   7  10     4198.37     4218.83    258.36 o 
  -7   7  10    15082.94    14239.62    480.35 o 
  -6   7  10     1814.48     1698.75    172.71 o 
  -5   7  10     6374.33     6318.18    469.55 o 
  -4   7  10     2530.01     2295.05    182.17 o 
  -3   7  10     7318.25     7437.74    306.44 o 
  -2   7  10     2900.98     2985.65    205.13 o 
  -1   7  10    10963.24    10798.43    289.98 o 
   0   7  10     1641.48     2092.27    279.37 o 
   1   7  10      613.05      530.28    105.76 o 
   2   7  10     4355.63     4760.12    155.28 o 
   3   7  10     4638.37     4796.64    160.73 o 
   4   7  10       51.95       63.35     60.02 o 
   5   7  10     6509.83     6619.34    201.71 o 
   6   7  10      598.92      583.68     88.27 o 
   7   7  10      838.20      836.93    101.06 o 
   8   7  10     1959.09     1916.38    136.72 o 
   9   7  10     6322.84     6319.76    227.16 o 
 -10   8  10      667.22      785.52    357.11 o 
  -9   8  10     5947.49     5524.05    317.64 o 
  -8   8  10      985.28      669.21    149.82 o 
  -7   8  10       42.15       -9.88    206.89 o 
  -6   8  10        6.51       45.51    104.56 o 
  -5   8  10    22617.63    22210.84    645.20 o 
  -4   8  10     1270.97     1293.75    159.61 o 
  -3   8  10     2890.24     2698.67    198.54 o 
  -2   8  10     1016.60      923.34     95.20 o 
  -1   8  10      681.99      805.00     93.69 o 
   0   8  10      565.69      484.39     87.29 o 
   1   8  10    33683.69    34442.94   1007.16 o 
   2   8  10     1575.00     1747.58    160.08 o 
   3   8  10     5605.35     5931.30    184.17 o 
   4   8  10      289.13      282.85     74.20 o 
   5   8  10     1470.09     1524.36    112.17 o 
   6   8  10     1064.84     1157.20    108.23 o 
   7   8  10    19568.19    20383.75    429.42 o 
   8   8  10      221.84      195.72     90.35 o 
  -9   9  10     1409.90     1294.02    199.56 o 
  -8   9  10       61.96      217.59    140.03 o 
  -7   9  10     9851.11     9964.75    413.09 o 
  -6   9  10     5774.21     5945.58    318.42 o 
  -5   9  10      163.38      265.68    124.10 o 
  -4   9  10     7537.30     7560.43    334.49 o 
  -3   9  10     1746.96     1899.16    184.44 o 
  -2   9  10      125.26      149.52    108.93 o 
  -1   9  10    10143.74    10460.44    293.46 o 
   0   9  10    12248.77    12569.51    426.12 o 
   1   9  10      438.53      483.83     93.28 o 
   2   9  10    11568.87    11736.39    327.54 o 
   3   9  10     6601.57     6332.42    231.59 o 
   4   9  10      141.79      153.44     70.43 o 
   5   9  10     5235.98     5453.04    278.83 o 
   6   9  10     8720.82     9156.27    268.47 o 
   7   9  10       15.43       52.79     79.83 o 
  -8  10  10     9147.47     8226.53    392.21 o 
  -7  10  10     1094.97     1055.85    178.46 o 
  -6  10  10    12285.23    11207.29    658.92 o 
  -5  10  10     1489.23     1663.20    234.43 o 
  -4  10  10      472.62      486.38    140.34 o 
  -3  10  10       29.23        7.33    107.74 o 
  -2  10  10    13791.88    13938.88    782.51 o 
  -1  10  10      649.68      816.89    146.30 o 
   0  10  10     7865.04     7780.94    340.86 o 
   1  10  10     1427.08     1345.51    126.38 o 
   2  10  10     3158.26     3489.71    178.09 o 
   3  10  10      322.38      434.78    100.94 o 
   4  10  10     6432.80     6664.66    535.27 o 
   5  10  10      926.14     1023.07    131.73 o 
   6  10  10     3281.59     3385.72    163.59 o 
  -6  11  10     7670.55     7078.53    362.96 o 
  -5  11  10     1233.10     1241.86    187.63 o 
  -4  11  10     9947.09    10080.49    418.43 o 
  -3  11  10      266.48      340.51    137.18 o 
  -2  11  10      816.66      999.11    169.12 o 
  -1  11  10     1436.93     1306.99    177.02 o 
   0  11  10    12799.50    13442.59    478.88 o 
   1  11  10      166.68      256.43    130.00 o 
   2  11  10    12242.59    12677.80    355.78 o 
   3  11  10      205.32      149.48     91.53 o 
   4  11  10       44.97      160.14     96.73 o 
   5  11  10      490.26      536.62    117.70 o 
  -4  12  10     1300.58     1079.80    187.55 o 
  -3  12  10     3635.46     3487.49    264.19 o 
  -2  12  10     1541.15     1689.80    246.72 o 
  -1  12  10     1529.84     1458.68    193.77 o 
   0  12  10     4231.13     4459.08    720.37 o 
   1  12  10    13397.93    13602.18    515.75 o 
   2  12  10     1360.13     1502.64    299.30 o 
   3  12  10     2051.16     2016.04    159.70 o 
  -9   0  11     1975.20     1727.98    247.64 o 
  -7   0  11     7805.15     8042.22    462.95 o 
  -5   0  11    19322.30    19430.42    530.78 o 
  -3   0  11    13377.00    13165.20    395.35 o 
  -1   0  11     5159.58     5524.82    253.78 o 
   1   0  11      123.08      216.68     76.57 o 
   3   0  11    19238.18    19162.11    527.63 o 
   5   0  11     8600.26     8565.28    325.16 o 
   7   0  11      385.22      407.16    119.23 o 
   9   0  11    25963.35    24278.87    707.60 o 
 -11   1  11     9815.67    11440.38    626.37 o 
 -10   1  11      463.05      365.99    183.45 o 
  -9   1  11     7124.00     6705.52    303.46 o 
  -8   1  11      908.29      945.84    144.98 o 
  -7   1  11       14.07       -7.12     60.43 o 
  -6   1  11     6199.90     6191.03    204.18 o 
  -5   1  11    27067.58    26880.72    552.89 o 
  -4   1  11      707.50      745.86     62.90 o 
  -3   1  11    14961.03    15254.39    348.25 o 
  -2   1  11     2692.79     2805.72    125.63 o 
  -1   1  11      189.76      217.43     52.69 o 
   0   1  11     2703.26     2826.05    161.99 o 
   1   1  11    25302.86    25151.77    446.56 o 
   2   1  11      433.53      526.61     66.95 o 
   3   1  11    17482.79    16907.14    340.83 o 
   4   1  11     8204.26     8163.96    216.39 o 
   5   1  11      126.69       64.09     59.86 o 
   6   1  11      501.34      493.85    115.84 o 
   7   1  11     6038.27     5960.52    200.70 o 
   8   1  11      967.74      887.67    105.26 o 
   9   1  11     6990.31     7003.64    237.19 o 
  10   1  11     7546.37     7427.46    350.58 o 
 -11   2  11      788.21     1180.36    258.56 o 
 -10   2  11    19110.91    20526.41    901.77 o 
  -9   2  11        8.20      -59.66     87.40 o 
  -8   2  11     1837.57     1812.10    125.13 o 
  -7   2  11     1992.99     2045.85    126.98 o 
  -6   2  11     3209.69     3367.58    491.86 o 
  -5   2  11      516.04      514.72     86.77 o 
  -4   2  11    43588.26    42828.48    813.69 o 
  -3   2  11      478.24      517.22     56.04 o 
  -2   2  11     3179.02     3141.51    184.95 o 
  -1   2  11      228.95      161.90     47.58 o 
   0   2  11     2342.54     2301.74    101.41 o 
   1   2  11      519.66      574.53     66.00 o 
   2   2  11    49785.79    48248.32    779.76 o 
   3   2  11     5671.85     5661.17    213.65 o 
   4   2  11     2098.50     1879.19    170.79 o 
   5   2  11     1073.42      973.88     92.51 o 
   6   2  11     3096.33     2994.21    145.47 o 
   7   2  11       20.77      -36.35     66.60 o 
   8   2  11    14720.11    14102.56    340.19 o 
   9   2  11     3149.10     2949.10    163.73 o 
  10   2  11       96.06       12.97     86.77 o 
 -11   3  11      554.06      789.34    235.34 o 
 -10   3  11     1708.28     1655.79    170.80 o 
  -9   3  11      418.19      361.38    110.30 o 
  -8   3  11     3183.52     3232.68    204.86 o 
  -7   3  11      220.59      160.31     72.83 o 
  -6   3  11    19984.44    19575.94    438.98 o 
  -5   3  11      726.00      771.73     97.93 o 
  -4   3  11      202.16      250.04     68.64 o 
  -3   3  11     1386.26     1327.88    104.11 o 
  -2   3  11     6739.21     6698.18    169.45 o 
  -1   3  11       23.85       64.86     44.64 o 
   0   3  11     6346.43     6224.88    167.40 o 
   1   3  11     2235.73     2258.60    105.34 o 
   2   3  11     2241.28     2433.69    112.26 o 
   3   3  11     1301.84     1427.83     95.52 o 
   4   3  11    19158.25    18531.60    373.27 o 
   5   3  11     2162.96     2200.50    122.10 o 
   6   3  11     3241.13     3162.06    194.79 o 
   7   3  11      746.74      746.30     98.43 o 
   8   3  11     4860.50     4612.43    283.51 o 
   9   3  11     1313.23     1454.48    130.22 o 
 -11   4  11     7838.65     7899.06    357.44 o 
 -10   4  11     8477.19     8571.30    359.13 o 
  -9   4  11      562.70      879.14    143.51 o 
  -8   4  11     2323.78     2216.04    182.44 o 
  -7   4  11     5156.97     5038.99    252.04 o 
  -6   4  11     2714.46     2845.61    146.99 o 
  -5   4  11     9009.81     9007.95    258.00 o 
  -4   4  11    19281.78    18908.86    427.47 o 
  -3   4  11     4525.65     4742.74    179.03 o 
  -2   4  11     3239.80     3482.75    180.49 o 
  -1   4  11     4159.01     4200.39    151.51 o 
   0   4  11     2994.11     3081.92    138.64 o 
   1   4  11     2742.39     2759.08    167.48 o 
   2   4  11    16792.98    15965.70    324.84 o 
   3   4  11    10366.93    10557.69    251.24 o 
   4   4  11     1575.67     1599.58    106.58 o 
   5   4  11     6548.18     6371.55    229.70 o 
   6   4  11      487.72      509.44     83.83 o 
   7   4  11       29.67      141.84     90.92 o 
   8   4  11     6089.82     6021.23    212.73 o 
   9   4  11     6734.72     6699.20    235.43 o 
 -11   5  11     7885.39     7216.39    718.32 o 
 -10   5  11       30.82        9.20    110.22 o 
  -9   5  11     8389.21     8066.39    346.78 o 
  -8   5  11       11.51        6.64     97.50 o 
  -7   5  11      221.47      311.35    115.97 o 
  -6   5  11      199.98      374.56    134.97 o 
  -5   5  11    27139.72    26471.63    554.62 o 
  -4   5  11      472.60      537.48     83.14 o 
  -3   5  11    19264.55    18654.01    423.77 o 
  -2   5  11      254.49      308.40     73.22 o 
  -1   5  11      154.26       78.18     92.57 o 
   0   5  11      610.75      536.87     64.89 o 
   1   5  11    23448.26    23467.04    467.62 o 
   2   5  11     1269.91     1200.90     89.01 o 
   3   5  11    17886.37    17777.42    361.31 o 
   4   5  11      100.54      134.80     65.23 o 
   5   5  11     1203.25     1112.10     99.63 o 
   6   5  11      444.82      411.48     83.55 o 
   7   5  11    15377.35    15384.77    356.37 o 
   8   5  11      798.39      864.76    108.74 o 
   9   5  11     6829.72     6710.44    237.60 o 
 -10   6  11     2355.09     2441.15    224.71 o 
  -9   6  11      105.29       12.81    133.83 o 
  -8   6  11      321.76      396.48    142.25 o 
  -7   6  11     8204.18     8298.64    347.50 o 
  -6   6  11      555.13      647.41    130.42 o 
  -5   6  11     4639.68     4762.28    253.29 o 
  -4   6  11     7098.28     6948.55    221.25 o 
  -3   6  11     1486.94     1435.66    109.96 o 
  -2   6  11      151.35      184.91     71.25 o 
  -1   6  11    11078.77    10871.54    297.14 o 
   0   6  11     2952.94     2875.23    186.10 o 
   1   6  11     1866.59     1911.94    129.85 o 
   2   6  11     6378.20     6693.88    190.60 o 
   3   6  11    14241.57    14182.58    310.27 o 
   4   6  11        8.97       43.16     65.33 o 
   5   6  11     7675.90     7824.65    226.97 o 
   6   6  11     2834.32     2941.24    187.42 o 
   7   6  11      369.39      340.52     88.26 o 
   8   6  11     4541.03     4726.41    196.13 o 
 -10   7  11     1201.82     1363.34    193.86 o 
  -9   7  11     1477.28     1309.19    188.08 o 
  -8   7  11     4888.80     4838.77    417.88 o 
  -7   7  11      470.17      381.77    126.06 o 
  -6   7  11    13063.64    12895.43    454.83 o 
  -5   7  11     5123.61     5041.38    270.87 o 
  -4   7  11      357.47      441.13    160.92 o 
  -3   7  11     4732.06     4933.72    223.89 o 
  -2   7  11     9222.46     9022.58    269.32 o 
  -1   7  11      341.38      383.63     85.31 o 
   0   7  11     7374.14     7153.38    254.87 o 
   1   7  11     6026.80     6213.49    220.00 o 
   2   7  11      881.52      963.53    110.45 o 
   3   7  11      816.64      953.61     93.07 o 
   4   7  11    11141.59    11398.20    307.63 o 
   5   7  11      477.65      576.95     89.89 o 
   6   7  11     3482.97     3785.78    166.98 o 
   7   7  11     3967.96     3822.63    175.45 o 
   8   7  11     2262.62     2569.29    164.92 o 
  -9   8  11      710.34      673.81    204.85 o 
  -8   8  11     4574.57     3871.48    267.77 o 
  -7   8  11      111.13       50.20    129.96 o 
  -6   8  11     4478.19     4240.48    264.85 o 
  -5   8  11      410.73      583.97    143.88 o 
  -4   8  11    20221.75    19626.50    598.70 o 
  -3   8  11      506.16      505.26    129.45 o 
  -2   8  11     4166.28     4370.71    249.45 o 
  -1   8  11      291.12      276.40     82.84 o 
   0   8  11     8772.71     8704.58    294.09 o 
   1   8  11      327.84      336.66     84.30 o 
   2   8  11    20203.54    20650.62    483.66 o 
   3   8  11       42.51      126.80     82.98 o 
   4   8  11      986.83     1068.45    102.62 o 
   5   8  11       88.51      202.51     77.53 o 
   6   8  11     7923.10     7764.86    240.14 o 
   7   8  11      265.09      357.07     96.43 o 
  -8   9  11     1456.71     1443.39    204.15 o 
  -7   9  11       35.41      -72.70    111.21 o 
  -6   9  11     8662.80     7820.74    363.32 o 
  -5   9  11     3047.62     3025.80    238.78 o 
  -4   9  11      134.80      137.28    114.77 o 
  -3   9  11     7234.96     7294.87    334.51 o 
  -2   9  11     3192.03     3334.54    233.64 o 
  -1   9  11     1113.58      938.69    215.09 o 
   0   9  11    11358.41    11829.35    332.70 o 
   1   9  11     7370.67     7431.34    253.41 o 
   2   9  11     1721.39     1703.47    136.94 o 
   3   9  11     4335.03     4595.80    208.07 o 
   4   9  11     6849.89     6881.44    571.56 o 
   5   9  11      274.68      241.28    101.94 o 
   6   9  11     3839.25     4051.08    181.29 o 
  -7  10  11    17537.17    16355.04    582.12 o 
  -6  10  11       14.69       40.38    126.25 o 
  -5  10  11     4474.41     4741.48    386.70 o 
  -4  10  11      864.32      805.92    162.52 o 
  -3  10  11      975.04      974.21    219.64 o 
  -2  10  11      882.21      792.43    161.75 o 
  -1  10  11    13089.26    13893.97   1451.67 o 
   0  10  11       23.56     -133.89    104.40 o 
   1  10  11     1518.67     1723.76    138.75 o 
   2  10  11      988.13     1100.95    136.97 o 
   3  10  11     3794.16     4187.78    208.06 o 
   4  10  11       12.30       46.09     92.94 o 
   5  10  11     8966.45     9089.73    465.24 o 
  -5  11  11     8097.98     7964.94    388.33 o 
  -4  11  11       60.70      212.60    141.88 o 
  -3  11  11     5220.57     4733.06    661.65 o 
  -2  11  11      487.75      404.32    149.67 o 
  -1  11  11      245.23      444.69    145.32 o 
   0  11  11      409.03      540.15    150.88 o 
   1  11  11    14728.49    16803.23    792.98 o 
   2  11  11      121.91       63.52     90.48 o 
   3  11  11     5245.32     5433.71    240.80 o 
  -1  12  11     5173.10     5148.25    321.15 o 
 -10   0  12     4196.96     3565.22    347.78 o 
  -8   0  12     1770.19     1827.22    260.84 o 
  -6   0  12    17695.21    19280.04    815.28 o 
  -4   0  12     2611.29     2514.67    209.63 o 
  -2   0  12     5830.79     5589.14    225.11 o 
   0   0  12    13516.01    13684.17    522.81 o 
   2   0  12     1526.52     1629.45    166.15 o 
   4   0  12    17203.36    18024.90    632.29 o 
   6   0  12     3755.75     3687.76    390.12 o 
   8   0  12      519.44      574.65    145.86 o 
 -11   1  12     3514.74     3457.33    372.82 o 
 -10   1  12    13054.29    14261.33    719.69 o 
  -9   1  12        3.11      -88.58    100.25 o 
  -8   1  12     1542.09     1621.16    228.97 o 
  -7   1  12     1949.59     1937.85    127.91 o 
  -6   1  12      467.97      574.99     87.56 o 
  -5   1  12     4784.48     5242.27    194.43 o 
  -4   1  12    33262.69    32697.62    650.07 o 
  -3   1  12     1020.10     1213.55     78.03 o 
  -2   1  12     5778.07     6035.23    163.55 o 
  -1   1  12     1878.71     2001.25     97.64 o 
   0   1  12      316.62      392.92     66.03 o 
   1   1  12     7353.77     7464.79    197.79 o 
   2   1  12    32991.13    32559.00    569.82 o 
   3   1  12     9635.08     9499.31    238.89 o 
   4   1  12     3915.05     3835.04    205.00 o 
   5   1  12     1197.23     1161.45    133.04 o 
   6   1  12     1339.32     1275.36    110.62 o 
   7   1  12      263.65      330.60     83.20 o 
   8   1  12    15472.98    14786.17    359.24 o 
   9   1  12     3129.86     3319.81    179.17 o 
 -11   2  12     5050.92     5929.59    477.52 o 
 -10   2  12      861.24      948.21    255.37 o 
  -9   2  12     8440.57     8998.17    561.28 o 
  -8   2  12       58.95       84.94     74.12 o 
  -7   2  12      931.43     1078.31    118.80 o 
  -6   2  12     1627.88     1780.91    124.73 o 
  -5   2  12    17710.18    18142.44    422.62 o 
  -4   2  12     1362.08     1373.69    111.45 o 
  -3   2  12    26855.72    27319.62    724.33 o 
  -2   2  12      705.97      757.46     68.72 o 
  -1   2  12       15.03       27.54     45.49 o 
   0   2  12     1984.97     2020.74    102.97 o 
   1   2  12    15026.54    15180.74    312.72 o 
   2   2  12      137.51      146.98     60.66 o 
   3   2  12    23201.74    22768.24    436.19 o 
   4   2  12     2036.66     1883.79    114.83 o 
   5   2  12       59.11       48.15     86.01 o 
   6   2  12      254.12      302.09     82.13 o 
   7   2  12     8415.60     8185.63    246.47 o 
   8   2  12      211.09      287.63     91.27 o 
   9   2  12    11188.44    11529.72    320.02 o 
 -11   3  12    14664.23    14001.40    746.55 o 
 -10   3  12     1757.74     1684.28    306.36 o 
  -9   3  12      119.43      213.34    161.37 o 
  -8   3  12      609.95      705.43    130.62 o 
  -7   3  12     4802.33     4827.35    195.24 o 
  -6   3  12        2.96      -17.03     65.32 o 
  -5   3  12    18852.04    18634.40    430.51 o 
  -4   3  12     3501.54     3589.19    165.69 o 
  -3   3  12     4117.68     4054.72    189.34 o 
  -2   3  12       54.84       50.25     64.02 o 
  -1   3  12     8051.91     8413.23    204.88 o 
   0   3  12       19.67       49.04     49.88 o 
   1   3  12     6409.58     6342.46    291.99 o 
   2   3  12     1773.86     1863.31    106.40 o 
   3   3  12     6407.58     6149.20    188.35 o 
   4   3  12       72.70       28.52     71.22 o 
   5   3  12     7682.54     7636.03    224.37 o 
   6   3  12      160.58       89.02     72.19 o 
   7   3  12     1742.56     1500.18    124.69 o 
   8   3  12     1197.74     1194.70    122.47 o 
 -10   4  12      851.24      647.35    147.55 o 
  -9   4  12     3671.10     3821.43    248.27 o 
  -8   4  12     1402.64     1446.40    171.61 o 
  -7   4  12       71.24      149.13    103.14 o 
  -6   4  12    11815.10    11878.33    441.08 o 
  -5   4  12     6145.03     5924.83    213.11 o 
  -4   4  12      400.89      288.77     79.88 o 
  -3   4  12    11592.14    11158.07    305.71 o 
  -2   4  12     5444.22     5282.07    198.00 o 
  -1   4  12       98.18      158.47     72.22 o 
   0   4  12     8447.03     8600.03    214.37 o 
   1   4  12     9019.54     9045.26    360.78 o 
   2   4  12        5.98       48.29     89.16 o 
   3   4  12    12521.43    12371.83    287.99 o 
   4   4  12     9105.09     9097.63    244.45 o 
   5   4  12       88.65      156.89     71.73 o 
   6   4  12     2554.23     2629.05    153.02 o 
   7   4  12     4708.07     4699.77    189.61 o 
   8   4  12       68.62      -20.79     79.99 o 
 -10   5  12    13409.92    13593.72    571.75 o 
  -9   5  12       73.63      160.95    119.51 o 
  -8   5  12     5627.84     6016.18    582.90 o 
  -7   5  12      203.24      133.87    108.96 o 
  -6   5  12      573.50      544.14    127.85 o 
  -5   5  12      536.35      804.87    235.12 o 
  -4   5  12    31436.20    31331.49    647.34 o 
  -3   5  12       97.02      147.66     73.87 o 
  -2   5  12     7207.25     6818.76    229.65 o 
  -1   5  12      182.54      137.65     95.24 o 
   0   5  12     1773.44     1812.30    128.58 o 
   1   5  12        8.94      -58.08     74.94 o 
   2   5  12    32257.37    31898.28    566.24 o 
   3   5  12      208.52      274.44     72.11 o 
   4   5  12     3820.41     3962.87    244.29 o 
   5   5  12      345.84      478.56     85.69 o 
   6   5  12     2117.93     1938.45    132.45 o 
   7   5  12       77.05      115.58     82.53 o 
   8   5  12    12957.18    13274.25    340.65 o 
  -9   6  12     2615.76     2479.63    225.76 o 
  -8   6  12     3423.81     3145.84    236.67 o 
  -7   6  12      511.26      391.32    132.28 o 
  -6   6  12    12108.78    11354.85    422.37 o 
  -5   6  12     2634.60     2813.58    211.21 o 
  -4   6  12     2271.91     2177.02    189.55 o 
  -3   6  12     4488.25     4291.81    210.07 o 
  -2   6  12     6991.61     6739.18    230.63 o 
  -1   6  12      511.81      528.49     92.89 o 
   0   6  12     9127.06     9114.67    276.00 o 
   1   6  12     2136.98     2088.42    152.70 o 
   2   6  12       87.49      172.57     82.47 o 
   3   6  12     2506.79     2451.65    137.12 o 
   4   6  12     9115.26     9268.14    250.89 o 
   5   6  12       20.19      124.59     76.28 o 
   6   6  12     3688.73     3662.43    168.67 o 
   7   6  12     1437.59     1485.82    128.73 o 
  -9   7  12      179.49       73.50    128.71 o 
  -8   7  12      704.73      668.19    157.88 o 
  -7   7  12     9423.61     8878.12    383.43 o 
  -6   7  12      106.69       70.58    112.18 o 
  -5   7  12     6010.29     6157.79    305.49 o 
  -4   7  12     3123.26     2755.85    212.95 o 
  -3   7  12     3033.79     3340.03    355.75 o 
  -2   7  12     1127.91     1128.94    114.06 o 
  -1   7  12    10192.79    10151.40    438.23 o 
   0   7  12      914.71     1081.34    113.33 o 
   1   7  12     3770.53     3866.19    185.00 o 
   2   7  12     5048.77     5367.95    319.93 o 
   3   7  12     2787.07     3003.44    212.13 o 
   4   7  12     1692.37     1764.07    124.77 o 
   5   7  12     9710.90    10085.11    292.88 o 
   6   7  12     1241.99     1433.38    127.53 o 
  -8   8  12       68.43      143.48    133.02 o 
  -7   8  12     1533.14     1297.11    188.35 o 
  -6   8  12      179.30      365.44    140.00 o 
  -5   8  12     9451.62     8789.30    548.30 o 
  -4   8  12      731.59      619.90    148.17 o 
  -3   8  12    14067.29    14274.61   1028.10 o 
  -2   8  12      260.10      335.52    178.22 o 
  -1   8  12     1269.12     1180.39    119.09 o 
   0   8  12      872.55      591.06    123.77 o 
   1   8  12    11826.77    11623.43    549.36 o 
   2   8  12      573.87      595.18    108.88 o 
   3   8  12    13474.66    13686.51    381.91 o 
   4   8  12      470.51      582.20    125.22 o 
   5   8  12       75.39       48.42     95.95 o 
   6   8  12      144.42      183.62     89.20 o 
  -7   9  12     5013.43     4995.59    317.49 o 
  -6   9  12      709.92      586.51    162.25 o 
  -5   9  12     6127.69     6356.43    333.55 o 
  -4   9  12     7209.62     7710.35    648.22 o 
  -3   9  12      334.17      299.88    131.74 o 
  -2   9  12     4936.88     4740.35    383.06 o 
  -1   9  12    10353.79    11041.21   1104.80 o 
   0   9  12      997.07     1136.47    147.56 o 
   1   9  12     2566.26     2830.03    169.50 o 
   2   9  12     4844.73     5342.25    229.76 o 
   3   9  12     1609.09     1683.75    151.31 o 
   4   9  12      944.37      896.88    130.52 o 
  -5  10  12        9.20     -135.77    179.13 o 
  -4  10  12      175.93      186.82    145.43 o 
  -3  10  12     1187.93     1202.55    192.14 o 
  -2  10  12    11676.43    12154.45    468.79 o 
  -1  10  12     1101.63      917.03    173.82 o 
   0  10  12     8546.00     9696.46    589.95 o 
   1  10  12      200.47      127.33    121.12 o 
   2  10  12       81.51       76.04    112.55 o 
   3  10  12      540.39      613.48    122.63 o 
  -2  11  12     4732.56     4783.66    305.96 o 
  -1  11  12     3719.53     3479.35    267.70 o 
   0  11  12     1662.65     1875.02    308.63 o 
  -9   0  13      135.36      220.78    192.10 o 
  -7   0  13     6579.22     7022.10    470.69 o 
  -5   0  13    24367.03    24868.21    995.09 o 
  -3   0  13      669.31      728.64    103.36 o 
  -1   0  13     8981.30     8848.14    310.91 o 
   1   0  13     6439.35     6376.40    538.97 o 
   3   0  13      981.24     1130.41    139.54 o 
   5   0  13    11332.05    11058.82    401.89 o 
   7   0  13     4324.95     4466.76    342.77 o 
 -10   1  13     2069.36     2446.31    337.77 o 
  -9   1  13     5944.84     6464.46    485.71 o 
  -8   1  13      240.58      429.61    141.42 o 
  -7   1  13     2361.67     2459.87    211.87 o 
  -6   1  13     7147.07     7406.15    334.73 o 
  -5   1  13     3483.69     3628.78    560.14 o 
  -4   1  13     1407.14     1513.47    115.85 o 
  -3   1  13    13282.32    12852.53    334.32 o 
  -2   1  13     2016.12     1954.10    101.11 o 
  -1   1  13      139.10      158.52     57.48 o 
   0   1  13     5319.06     5251.35    165.77 o 
   1   1  13    10143.70    10161.85    247.76 o 
   2   1  13      176.54      265.51     68.20 o 
   3   1  13    18467.21    18406.05    382.20 o 
   4   1  13     3611.81     3325.85    150.49 o 
   5   1  13       16.20      124.66     73.02 o 
   6   1  13     2787.21     2809.82    152.45 o 
   7   1  13     3908.74     4007.52    182.70 o 
   8   1  13       36.03      -59.35     82.26 o 
 -10   2  13     8130.97     8598.49    581.76 o 
  -9   2  13       11.52      204.39    201.20 o 
  -8   2  13     8128.67     8494.71    544.43 o 
  -7   2  13     2384.17     2286.00    147.45 o 
  -6   2  13       17.40       50.84     71.59 o 
  -5   2  13     3627.57     3857.34    177.95 o 
  -4   2  13    21261.40    20690.80    607.68 o 
  -3   2  13      136.76      191.70     75.71 o 
  -2   2  13     8729.51     8974.60    360.00 o 
  -1   2  13     2409.51     2387.98    113.94 o 
   0   2  13      360.18      441.19     69.74 o 
   1   2  13     1869.07     1841.97    125.77 o 
   2   2  13    30340.09    30418.67    575.70 o 
   3   2  13      590.85      751.28     89.34 o 
   4   2  13     6932.95     6964.05    215.07 o 
   5   2  13      512.48      648.66     94.61 o 
   6   2  13      482.78      429.87     92.40 o 
   7   2  13       53.39        9.89     85.28 o 
 -10   3  13     6611.92     7238.32    548.07 o 
  -9   3  13      112.18      274.04    214.40 o 
  -8   3  13     2924.36     2960.30    212.25 o 
  -7   3  13      973.88     1088.06    146.68 o 
  -6   3  13    14115.07    14479.90    540.10 o 
  -5   3  13     1340.91     1481.25    192.91 o 
  -4   3  13     7643.43     7935.90    256.73 o 
  -3   3  13      463.49      364.09    118.11 o 
  -2   3  13     5672.05     5417.88    205.89 o 
  -1   3  13     3649.08     3365.58    166.97 o 
   0   3  13    13083.54    13356.59    293.01 o 
   1   3  13      559.85      621.41     79.70 o 
   2   3  13     2799.84     2813.38    132.86 o 
   3   3  13     1403.31     1312.46    106.05 o 
   4   3  13    10163.37    10206.18    267.60 o 
   5   3  13      100.00      145.41     74.74 o 
   6   3  13     7787.93     7698.43    241.51 o 
   7   3  13      172.10      252.91     92.08 o 
  -9   4  13      426.30      731.57    153.34 o 
  -8   4  13     2126.18     2321.38    423.57 o 
  -7   4  13     1878.54     2314.60    197.67 o 
  -6   4  13       64.52       37.58    110.62 o 
  -5   4  13     4199.46     4241.34    187.25 o 
  -4   4  13     5729.68     5823.83    217.46 o 
  -3   4  13      208.33      265.13     84.77 o 
  -2   4  13     3333.57     3196.97    162.95 o 
  -1   4  13     4696.99     4580.10    312.82 o 
   0   4  13      922.08      843.93    107.11 o 
   1   4  13     5084.49     5126.68    171.63 o 
   2   4  13     8863.73     8939.11    334.14 o 
   3   4  13     3897.40     4028.27    161.96 o 
   4   4  13     5839.87     5718.59    199.21 o 
   5   4  13     5856.33     5860.38    206.43 o 
   6   4  13     2152.99     2311.15    145.84 o 
   7   4  13     3536.86     3427.04    175.94 o 
  -9   5  13    14593.62    14579.38    520.18 o 
  -8   5  13     1586.88     1666.37    192.50 o 
  -7   5  13     2967.99     2746.13    216.16 o 
  -6   5  13      220.21      438.91    126.32 o 
  -5   5  13     5527.48     5848.31    293.10 o 
  -4   5  13     3227.78     3430.88    172.40 o 
  -3   5  13    21761.17    21526.89    783.80 o 
  -2   5  13      481.98      573.46    123.80 o 
  -1   5  13     1616.42     1811.95    201.44 o 
   0   5  13       29.09       30.90     74.97 o 
   1   5  13     7653.29     7369.39    456.42 o 
   2   5  13     3052.50     2955.66    305.69 o 
   3   5  13    18387.99    18358.01    388.87 o 
   4   5  13       87.06      133.42     75.22 o 
   5   5  13      779.37      781.73    104.24 o 
   6   5  13      148.51      129.74     85.38 o 
  -8   6  13     2560.40     2572.33    229.96 o 
  -7   6  13     4486.74     4484.74    280.90 o 
  -6   6  13       17.31      -75.54    109.83 o 
  -5   6  13    11313.09    11336.49    426.65 o 
  -4   6  13     6322.73     6173.18    308.08 o 
  -3   6  13      122.98      239.19     84.77 o 
  -2   6  13     3482.57     3733.14    182.21 o 
  -1   6  13    10811.82    11019.25    317.36 o 
   0   6  13      306.19      447.07     93.43 o 
   1   6  13     7230.66     7220.55    258.38 o 
   2   6  13     6319.90     6503.26    246.69 o 
   3   6  13      952.73     1137.90    131.17 o 
   4   6  13     1461.98     1622.16    125.29 o 
   5   6  13    11553.30    11405.37    300.43 o 
   6   6  13      154.92      143.61     87.59 o 
  -7   7  13       50.79      -36.08    115.42 o 
  -6   7  13     5127.67     5018.37    293.02 o 
  -5   7  13      222.22      284.99    133.80 o 
  -4   7  13     1038.48     1058.50    169.13 o 
  -3   7  13     7360.15     8047.45    358.83 o 
  -2   7  13     3726.55     3208.38    173.79 o 
  -1   7  13      859.18      941.19    141.85 o 
   0   7  13     7825.10     7129.04    254.94 o 
   1   7  13      261.43      208.81     90.46 o 
   2   7  13       67.14      122.39    118.90 o 
   3   7  13     5144.73     5247.11    299.75 o 
   4   7  13     9700.67     9657.05    323.91 o 
   5   7  13      258.01      194.42    107.74 o 
  -6   8  13        1.65       75.24    125.83 o 
  -5   8  13       14.58       75.01    127.62 o 
  -4   8  13    11980.52    12471.27    473.95 o 
  -3   8  13       61.90      123.44    127.23 o 
  -2   8  13    11284.46    10681.20    662.11 o 
  -1   8  13       26.06      129.74    183.00 o 
   0   8  13      451.20      498.37    102.44 o 
   1   8  13        4.22      -63.13     78.57 o 
   2   8  13    10704.96    10754.86    670.17 o 
   3   8  13     2144.91     1982.03    162.09 o 
   4   8  13     8063.62     7989.55    301.78 o 
  -5   9  13     3112.88     2750.45    247.52 o 
  -4   9  13     3918.00     4135.57    287.69 o 
  -3   9  13     9859.65     9827.55    474.10 o 
  -2   9  13     4598.14     4465.53    607.48 o 
  -1   9  13     1685.41     1819.71    209.12 o 
   0   9  13     4990.68     5282.18    327.75 o 
   1   9  13     2563.99     2516.97    171.36 o 
   2   9  13     2091.34     2207.09    167.05 o 
   3   9  13     6323.66     6507.41    327.32 o 
  -2  10  13      532.05      351.23    153.47 o 
  -1  10  13     7832.17     8389.43    398.41 o 
  -8   0  14     1009.37     1269.13    260.84 o 
  -6   0  14     9717.32    11155.42    614.54 o 
  -4   0  14     4087.15     4526.63    381.92 o 
  -2   0  14     4344.29     4306.08    213.36 o 
   0   0  14    24521.98    25113.76    670.47 o 
   2   0  14     3908.40     4047.36    231.97 o 
   4   0  14     6814.65     6928.15    310.67 o 
   6   0  14    20306.85    19495.19    612.34 o 
  -9   1  14      762.83      841.69    261.29 o 
  -8   1  14    13166.70    14370.28    516.95 o 
  -7   1  14     1897.51     1967.61    206.86 o 
  -6   1  14      741.91      697.70    168.88 o 
  -5   1  14     2221.29     2189.12    207.91 o 
  -4   1  14     4101.16     4116.08    351.73 o 
  -3   1  14      200.02      243.76     83.12 o 
  -2   1  14    14747.24    14261.15    371.71 o 
  -1   1  14     4786.46     4795.42    163.62 o 
   0   1  14      579.15      589.07     79.28 o 
   1   1  14     4124.50     4245.37    159.68 o 
   2   1  14     3686.60     3783.58    156.29 o 
   3   1  14      932.42      983.66    100.46 o 
   4   1  14     6354.72     6478.31    214.71 o 
   5   1  14     2903.08     2665.93    150.65 o 
   6   1  14      956.76     1110.34    119.25 o 
  -9   2  14    16235.05    18635.00    908.15 o 
  -8   2  14      898.71     1295.08    288.60 o 
  -7   2  14     8354.98     9258.83    389.72 o 
  -6   2  14      902.25     1227.71    224.87 o 
  -5   2  14      820.35      747.45    197.11 o 
  -4   2  14      723.86      831.65    105.39 o 
  -3   2  14    15889.28    15463.82    395.16 o 
  -2   2  14     1504.48     1771.84    190.81 o 
  -1   2  14     7806.66     7888.03    260.34 o 
   0   2  14     2205.92     2393.81    153.29 o 
   1   2  14     1693.56     1564.49    109.45 o 
   2   2  14     2514.25     2540.45    132.79 o 
   3   2  14     5899.36     6112.08    203.89 o 
   4   2  14      704.01      771.18     99.44 o 
   5   2  14     3264.64     3293.28    163.29 o 
   6   2  14     2261.40     2156.63    147.29 o 
  -8   3  14      999.13     1483.53    300.44 o 
  -7   3  14     5766.33     6351.57    512.11 o 
  -6   3  14       17.79      152.46     86.59 o 
  -5   3  14     9140.73     9424.26    349.67 o 
  -4   3  14     1947.70     1843.50    188.11 o 
  -3   3  14       20.51      109.01     75.33 o 
  -2   3  14     1905.91     2043.29    140.89 o 
  -1   3  14    14311.79    14265.19    550.79 o 
   0   3  14       40.55        4.26     75.21 o 
   1   3  14     8982.16     9052.73    240.08 o 
   2   3  14     2120.95     2200.50    195.67 o 
   3   3  14        3.42       50.25     71.37 o 
   4   3  14      599.02      532.30     92.02 o 
   5   3  14    17497.57    17397.38    396.84 o 
   6   3  14      199.13      184.72     90.94 o 
  -8   4  14       13.73      174.80    218.50 o 
  -7   4  14     3069.82     3182.21    232.47 o 
  -6   4  14     7570.21     7643.56    341.03 o 
  -5   4  14      302.72      248.47     90.32 o 
  -4   4  14     1518.13     1482.19    214.06 o 
  -3   4  14     8927.21     8996.34    282.46 o 
  -2   4  14      800.21      922.50    226.45 o 
  -1   4  14     1329.15     1553.15    210.93 o 
   0   4  14     9141.86     9145.16    304.28 o 
   1   4  14      206.37      251.98     90.27 o 
   2   4  14      117.21      200.35     94.76 o 
   3   4  14     6789.07     7271.95    225.43 o 
   4   4  14     4619.36     4837.46    190.32 o 
   5   4  14      292.84      253.20     87.31 o 
  -7   5  14      404.91      347.11    142.18 o 
  -6   5  14      628.22      748.26    220.55 o 
  -5   5  14       47.60       15.47    107.92 o 
  -4   5  14     8759.10     8419.20    279.43 o 
  -3   5  14       70.56       87.64    104.29 o 
  -2   5  14    19828.74    19518.26    751.78 o 
  -1   5  14     2877.38     2628.38    160.29 o 
   0   5  14      154.05      175.44     89.29 o 
   1   5  14       63.59       -8.95     80.35 o 
   2   5  14     7690.61     7701.99    510.89 o 
   3   5  14     1049.13      991.67    134.82 o 
   4   5  14     9188.92     9523.95    270.08 o 
   5   5  14      779.04     1021.90    116.61 o 
  -7   6  14     3191.12     3178.81    249.24 o 
  -6   6  14     5315.89     5421.54    309.67 o 
  -5   6  14     1784.78     1682.12    198.55 o 
  -4   6  14     7693.27     7467.23    347.44 o 
  -3   6  14     5151.26     5103.04    379.65 o 
  -2   6  14     4854.62     4484.43    231.83 o 
  -1   6  14     5747.44     5849.54    233.80 o 
   0   6  14     7803.86     7813.65    311.38 o 
   1   6  14     1311.31     1315.05    171.90 o 
   2   6  14     4006.82     4094.01    210.01 o 
   3   6  14     3616.83     4148.41    232.74 o 
   4   6  14     5283.43     5507.58    249.16 o 
  -6   7  14      981.35     1043.50    186.44 o 
  -5   7  14     5875.29     5989.16    333.72 o 
  -4   7  14      294.80      377.80    143.89 o 
  -3   7  14      440.23      346.78    135.73 o 
  -2   7  14     2989.51     3950.33    420.62 o 
  -1   7  14     6647.25     6451.16    521.75 o 
   0   7  14        5.95      -61.65     80.30 o 
   1   7  14     3847.85     3641.59    197.00 o 
   2   7  14      599.16      431.06    110.67 o 
   3   7  14      624.43      599.09    125.57 o 
  -4   8  14      814.64      614.66    164.10 o 
  -3   8  14    18936.67    18494.82    668.93 o 
  -2   8  14      230.73       98.78    203.02 o 
  -1   8  14     4814.87     4721.56    287.34 o 
   0   8  14       86.94      315.49    100.69 o 
   1   8  14     1588.09     1489.80    149.18 o 
   2   8  14     1801.14     1996.17    169.07 o 
  -7   0  15     6270.43     6904.65    519.40 o 
  -5   0  15     4997.63     4515.24    415.15 o 
  -3   0  15     2151.63     2224.16    305.45 o 
  -1   0  15    16785.87    17456.73    521.67 o 
   1   0  15     7596.42     7637.82    475.92 o 
   3   0  15      342.85      391.46    123.55 o 
   5   0  15    17107.64    17217.36    569.64 o 
  -7   1  15    11548.50    12740.06    490.73 o 
  -6   1  15     2327.39     2347.38    334.13 o 
  -5   1  15       45.65       79.17    205.98 o 
  -4   1  15      655.31      858.78    168.31 o 
  -3   1  15     9575.17     9941.91    414.01 o 
  -2   1  15      163.63      173.48     86.18 o 
  -1   1  15    11872.75    11680.23    341.81 o 
   0   1  15     6884.19     6856.20    210.67 o 
   1   1  15      751.86      726.88     93.46 o 
   2   1  15      782.83      655.70    108.08 o 
   3   1  15     5624.18     5643.08    204.72 o 
   4   1  15      501.24      519.56     96.85 o 
   5   1  15     4016.28     4003.05    188.20 o 
  -7   2  15      238.86      344.60    229.88 o 
  -6   2  15      990.42     1189.86    258.79 o 
  -5   2  15      701.20      825.44    169.91 o 
  -4   2  15     1819.46     1784.86    163.63 o 
  -3   2  15      588.05      599.15    116.22 o 
  -2   2  15    23242.86    23341.62    543.93 o 
  -1   2  15     3030.83     3048.94    177.75 o 
   0   2  15     1209.21     1331.54    135.46 o 
   1   2  15      924.04      862.05     97.69 o 
   2   2  15     3272.32     3217.86    153.70 o 
   3   2  15       43.81       -4.96     73.78 o 
   4   2  15    12785.28    12998.30    329.35 o 
  -7   3  15     1414.80     1866.37    336.86 o 
  -6   3  15     6519.96     7192.80    543.98 o 
  -5   3  15      337.68      305.69     94.97 o 
  -4   3  15     4684.69     4222.76    359.81 o 
  -3   3  15      762.05      897.46    116.37 o 
  -2   3  15     1555.05     1739.43    142.76 o 
  -1   3  15     1569.69     1570.86    140.26 o 
   0   3  15    17959.09    17577.44    451.97 o 
   1   3  15      279.50      206.69     99.14 o 
   2   3  15     3092.55     3134.19    191.38 o 
   3   3  15      943.56      937.25    110.45 o 
   4   3  15     2152.88     2403.16    149.73 o 
  -6   4  15     1865.27     1742.97    220.78 o 
  -5   4  15     2284.78     2508.67    364.62 o 
  -4   4  15      953.08     1025.50    160.43 o 
  -3   4  15     1613.29     1452.33    134.93 o 
  -2   4  15    11411.96    11064.74    333.28 o 
  -1   4  15     8117.42     8167.90    483.67 o 
   0   4  15      935.58     1005.63    127.82 o 
   1   4  15     4297.14     4640.40    262.87 o 
   2   4  15      967.06      946.86    141.20 o 
   3   4  15      421.85      588.44    120.28 o 
   4   4  15     6987.98     7131.38    238.80 o 
  -6   5  15       55.79      -21.00    120.52 o 
  -5   5  15      128.18      342.59    141.28 o 
  -4   5  15      413.56      775.68    265.39 o 
  -3   5  15    11546.34    11311.37    385.36 o 
  -2   5  15       96.01       84.59     86.27 o 
  -1   5  15    10785.76    10476.18    636.13 o 
   0   5  15      275.79      245.94    100.91 o 
   1   5  15      530.72      508.96    114.87 o 
   2   5  15      762.60      848.63    133.89 o 
   3   5  15     7611.22     7421.26    341.64 o 
  -4   6  15     1834.30     1941.53    215.65 o 
  -3   6  15      473.29      421.77    130.85 o 
  -2   6  15     3109.67     2948.25    178.38 o 
  -1   6  15     6517.92     6201.64    248.47 o 
   0   6  15       34.68      161.43     94.87 o 
   1   6  15     7936.48     8014.38    342.25 o 
   2   6  15     2171.78     2127.11    238.17 o 
  -2   7  15      548.42      364.98    143.48 o 
  -1   7  15      862.56      798.23    124.09 o 
  -4   0  16     2573.71     2157.70    330.48 o 
  -2   0  16       36.97       40.97    194.38 o 
   0   0  16    12203.94    12115.67    428.28 o 
   2   0  16     1749.03     1745.97    233.07 o 
  -5   1  16     1473.90     1607.57    216.14 o 
  -4   1  16      762.96      815.25    178.51 o 
  -3   1  16     2007.09     1857.29    224.42 o 
  -2   1  16    16981.63    17407.38    603.21 o 
  -1   1  16     3406.59     3243.61    189.01 o 
   0   1  16     2968.46     2843.20    181.73 o 
   1   1  16     1932.40     2161.89    170.69 o 
   2   1  16      445.62      522.21     95.78 o 
  -5   2  16      218.03      255.45    197.11 o 
  -4   2  16      151.07      100.42    137.56 o 
  -3   2  16     6752.01     6507.00    350.92 o 
  -2   2  16       37.66       31.23     93.39 o 
  -1   2  16    18462.38    17890.61    464.78 o 
   0   2  16     1733.64     1854.68    159.28 o 
   1   2  16       66.17       36.79     95.63 o 
   2   2  16      355.06      522.78    150.70 o 
  -4   3  16       73.30     -167.59    116.68 o 
  -3   3  16     2518.81     2686.24    173.69 o 
  -2   3  16     1032.70     1084.28    132.58 o 
  -1   3  16     4458.50     4634.57    218.80 o 
   0   3  16       35.37       27.99     95.25 o 
   1   3  16     6515.75     6377.58    273.37 o 
  -3   4  16     4522.03     4240.59    211.36 o 
  -2   4  16       72.20      135.22     96.95 o 
  -1   4  16     7443.05     7255.50    276.36 o 
   0   4  16     7353.90     7413.89    455.54 o 
                                                 
